# Supplementary material for: (Ethyl­enediamine-κ2 N,N′)bis­(perchlorato-κO)bis­(pyridine-κN)copper(II)
Source: Acta Crystallogr Sect E Struct Rep Online. 2012 Jul 7;68(Pt 8):m1030–1. doi: 10.1107/S1600536812029868 (PMC3414104; doi:10.1107/S1600536812029868)
Supplement: Supplementary file 1 [file e-68-m1030-sup1.cif]

##############################################################################
#                                                                            #
# This CIF contains the data in a paper accepted for publication in          #
# Acta Crystallographica Section E. It conforms to the requirements of       #
# Notes for Authors for Acta Crystallographica Section E, and has been       #
# peer reviewed under the auspices of the IUCr Commission on Journals.       #
#                                                                            #
# Full details of the Crystallographic Information File format               #
# are given in the paper "The Crystallographic Information File (CIF):       #
# a New Standard Archive File for Crystallography" by S. R. Hall, F. H.      #
# Allen and I. D. Brown [Acta Cryst. (1991), A47, 655-685].                  #
#                                                                            #
# The current version of the core CIF dictionary is obtainable from          #
# ftp://ftp.iucr.org/pub/cif_core.dic.                                       #
#                                                                            #
# Software is freely available for graphical display of the structure(s)     #
# in this CIF. For information consult the CIF software page                 #
# http://www.iucr.org/resources/cif/software.                                #
#                                                                            #
# This file may be used for bona fide research purposes within the           #
# scientific community so long as proper attribution is given to the journal # 
# article from which it was obtained.                                        #
#                                                                            #
##############################################################################
data_global
_audit_creation_method     'WinGX routine CIF_UPDATE'
_audit_conform_dict_name     cif_core.dic
_audit_conform_dict_version     2.3
_journal_date_recd_electronic     2012-06-13
_journal_date_accepted     2012-06-30
_journal_name_full     'Acta Crystallographica, Section E'
_journal_year     2012
_journal_volume     68
_journal_issue      8
_journal_page_first     m1030
_journal_page_last     m1031
_journal_paper_category     QM
_journal_paper_doi     10.1107/S1600536812029868
_journal_coeditor_code     ZJ2084
_publ_contact_author_name     'Sofiane Bouacida'
_publ_contact_author_address
;
Unit\'e de Recherche de Chimie de l'Environnement et Mol\'eculaire Structurale
CHEMS
Universit\'e Mentouri-Constantine
25000
Algeria
;
_publ_contact_author_email     bouacida_sofiane@yahoo.fr
_publ_contact_author_fax     '00 (213) 31 81 88 16'
_publ_contact_author_phone     '00 (213) 74 45 27 14'
_publ_section_title
;\
(Ethylenediamine-\k^2^<i>N</i>,<i>N</i>')bis(perchlorato-\k<i>O</i>)\
bis(pyridine-\k<i>N</i>)copper(II)
;
loop_
    _publ_author_name
    _publ_author_address
    'Ourari, Ali'
;
Laboratoire d'Electrochimie, d'Ing\'enierie Mol\'eculaire et de Catalyse Redox
(LEIMCR)
Facult\'e des Sciences de l'Ing\'enieur
Universit\'e Farhat Abbas
S\'etif 19000
Algeria
;
    'Bounab, Nawel'
;
Laboratoire d'Electrochimie, d'Ing\'enierie Mol\'eculaire et de Catalyse Redox
(LEIMCR)
Facult\'e des Sciences de l'Ing\'enieur
Universit\'e Farhat Abbas
S\'etif 19000
Algeria
;
    'Bouacida, Sofiane'
;
Unit\'e de Recherche de Chimie de l'Environnement et Mol\'eculaire Structurale
(CHEMS)
Universit\'e Mentouri-Constantine
25000
Algeria
;
    'Aggoun, Djouhra'
;
Laboratoire d'Electrochimie, d'Ing\'enierie Mol\'eculaire et de Catalyse Redox
(LEIMCR)
Facult\'e des Sciences de l'Ing\'enieur
Universit\'e Farhat Abbas
S\'etif 19000
Algeria
;
data_I
_chemical_name_systematic
;
(Ethylenediamine-\k^2^<i>N</i>,<i>N</i>')bis(perchlorato-
\k<i>O</i>)bis(pyridine-\k<i>N</i>)copper(II)
;
_chemical_formula_moiety     'C12 H18 Cl2 Cu N4 O8'
_chemical_formula_sum     'C12 H18 Cl2 Cu N4 O8'
_chemical_formula_iupac     '[Cu (Cl O4)2 (C2 H8 N2) (C5 H5 N)2]'
_chemical_formula_weight     480.74
_space_group_crystal_system     monoclinic
_space_group_name_H-M_alt     'C 2/c'
_space_group_name_Hall     '-C 2yc'
loop_
    _space_group_symop_operation_xyz
    'x, y, z'
    '-x, y, -z+1/2'
    'x+1/2, y+1/2, z'
    '-x+1/2, y+1/2, -z+1/2'
    '-x, -y, -z'
    'x, -y, z-1/2'
    '-x+1/2, -y+1/2, -z'
    'x+1/2, -y+1/2, z-1/2'
_cell_length_a     7.6970(10)
_cell_length_b     17.238(2)
_cell_length_c     14.2060(10)
_cell_angle_alpha     90
_cell_angle_beta     100.5510(10)
_cell_angle_gamma     90
_cell_volume     1853.0(3)
_cell_formula_units_Z     4
_cell_measurement_reflns_used     2471
_cell_measurement_theta_min     0.998
_cell_measurement_theta_max     28.7
_cell_measurement_temperature     295(2)
_exptl_crystal_description     prism
_exptl_crystal_colour     colourless
_exptl_crystal_size_max     0.17
_exptl_crystal_size_mid     0.15
_exptl_crystal_size_min     0.13
_exptl_crystal_density_diffrn     1.723
_exptl_crystal_density_method     'not measured'
_exptl_crystal_F_000     980
_exptl_absorpt_coefficient_mu     1.516
_exptl_absorpt_correction_type     none
_exptl_special_details     ?
_diffrn_ambient_temperature     295(2)
_diffrn_radiation_type     MoK\a
_diffrn_radiation_wavelength     0.71073
_diffrn_radiation_monochromator     graphite
_diffrn_measurement_device_type     'Nonius KappaCCD'
_diffrn_measurement_device     '95mm CCD camera on \k-goniostat'
_diffrn_measurement_method     'CCD rotation images, thick slices'
_diffrn_detector_area_resol_mean     9
_diffrn_reflns_number     4657
_diffrn_reflns_av_R_equivalents     0.0259
_diffrn_reflns_theta_min     2.94
_diffrn_reflns_theta_max     28.71
_diffrn_reflns_theta_full     28.71
_diffrn_measured_fraction_theta_max     0.994
_diffrn_measured_fraction_theta_full     0.994
_diffrn_reflns_limit_h_min     -10
_diffrn_reflns_limit_h_max     10
_diffrn_reflns_limit_k_min     -21
_diffrn_reflns_limit_k_max     23
_diffrn_reflns_limit_l_min     -19
_diffrn_reflns_limit_l_max     19
_refine_special_details
;
Refinement of <i>F</i>^2^ against ALL reflections. The weighted <i>R</i>-factor
<i>wR</i> and goodness of fit <i>S</i> are based on <i>F</i>^2^, conventional
<i>R</i>-factors <i>R</i> are based on <i>F</i>, with <i>F</i> set to zero for
negative <i>F</i>^2^. The threshold expression of <i>F</i>^2^ >
\s(<i>F</i>^2^) is used only for calculating <i>R</i>-factors(gt) <i>etc</i>.
and is not relevant to the choice of reflections for refinement.
<i>R</i>-factors based on <i>F</i>^2^ are statistically about twice as large
as those based on <i>F</i>, and <i>R</i>-factors based on ALL data will be
even larger.
;
_reflns_number_total     2400
_reflns_number_gt     2117
_reflns_threshold_expression     I>2\s(I)
_refine_ls_structure_factor_coef     Fsqd
_refine_ls_matrix_type     full
_refine_ls_R_factor_all     0.0518
_refine_ls_R_factor_gt     0.0466
_refine_ls_wR_factor_gt     0.1303
_refine_ls_wR_factor_ref     0.1364
_refine_ls_goodness_of_fit_ref     1.079
_refine_ls_restrained_S_all     1.079
_refine_ls_number_reflns     2400
_refine_ls_number_parameters     124
_refine_ls_number_restraints     0
_refine_ls_hydrogen_treatment     constr
_refine_ls_weighting_scheme     calc
_refine_ls_weighting_details
       'calc w = 1/[\s^2^(Fo^2^)+(0.0907P)^2^+1.2520P] where P=(Fo^2^+2Fc^2^)/3'
_atom_sites_solution_hydrogens     geom
_atom_sites_solution_primary     direct
_atom_sites_solution_secondary     difmap
_refine_ls_shift/su_max     0
_refine_ls_shift/su_mean     0
_refine_diff_density_max     0.865
_refine_diff_density_min     -0.753
loop_
    _atom_type_symbol
    _atom_type_description
    _atom_type_scat_dispersion_real
    _atom_type_scat_dispersion_imag
    _atom_type_scat_source
    C C 0.0033 0.0016 'International Tables Vol C Tables 4.2.6.8 and 6.1.1.4'
    H H 0 0 'International Tables Vol C Tables 4.2.6.8 and 6.1.1.4'
    N N 0.0061 0.0033 'International Tables Vol C Tables 4.2.6.8 and 6.1.1.4'
    O O 0.0106 0.006 'International Tables Vol C Tables 4.2.6.8 and 6.1.1.4'
    Cl Cl 0.1484 0.1585 'International Tables Vol C Tables 4.2.6.8 and 6.1.1.4'
    Cu Cu 0.3201 1.2651 'International Tables Vol C Tables 4.2.6.8 and 6.1.1.4'
_computing_data_collection     'COLLECT (Nonius, 2004)'
_computing_cell_refinement     'SCALEPACK (Otwinowski & Minor, 1997)'
_computing_data_reduction     'DENZO and SCALEPACK (Otwinowski & Minor, 1997)'
_computing_structure_solution     'SIR2002 (Burla <i>et al.</i>, 2005)'
_computing_structure_refinement     'SHELXL97 (Sheldrick, 2008)'
_computing_molecular_graphics
;
ORTEP-3 for Windows (Farrugia, 1997) and DIAMOND (Brandenburg & Berndt,
2001)
;
_computing_publication_material     'WinGX (Farrugia, 1999)'
loop_
    _atom_site_type_symbol
    _atom_site_label
    _atom_site_fract_x
    _atom_site_fract_y
    _atom_site_fract_z
    _atom_site_U_iso_or_equiv
    _atom_site_adp_type
    _atom_site_calc_flag
    _atom_site_refinement_flags
    _atom_site_occupancy
    _atom_site_symmetry_multiplicity
    _atom_site_disorder_assembly
    _atom_site_disorder_group
    C C1 1.0960(4) 1.02744(14) 0.77477(19) 0.0420(5) Uani d . 1 1 . .
    H H1A 1.1727 1.0316 0.7279 0.050 Uiso calc R 1 1 . .
    H H1B 1.1191 1.0711 0.8183 0.050 Uiso calc R 1 1 . .
    C C2 0.6763(3) 0.78272(14) 0.66706(18) 0.0373(5) Uani d . 1 1 . .
    H H2 0.6232 0.8232 0.6946 0.045 Uiso calc R 1 1 . .
    C C3 0.5711(3) 0.72425(15) 0.6214(2) 0.0434(5) Uani d . 1 1 . .
    H H3 0.4492 0.7256 0.6176 0.052 Uiso calc R 1 1 . .
    C C4 0.6494(4) 0.66365(15) 0.5815(2) 0.0443(6) Uani d . 1 1 . .
    H H4 0.5815 0.6230 0.5514 0.053 Uiso calc R 1 1 . .
    C C5 0.8304(4) 0.66431(15) 0.5869(2) 0.0453(6) Uani d . 1 1 . .
    H H5 0.8862 0.6242 0.5603 0.054 Uiso calc R 1 1 . .
    C C6 0.9274(3) 0.72536(15) 0.63244(18) 0.0413(5) Uani d . 1 1 . .
    H H6 1.0489 0.7261 0.6348 0.050 Uiso calc R 1 1 . .
    N N1 1.1296(3) 0.95373(12) 0.82833(15) 0.0375(4) Uani d . 1 1 . .
    H H1C 1.0923 0.9576 0.8846 0.045 Uiso calc R 1 1 . .
    H H1D 1.2463 0.9437 0.8405 0.045 Uiso calc R 1 1 . .
    N N2 0.8526(3) 0.78360(11) 0.67335(14) 0.0331(4) Uani d . 1 1 . .
    O O11 0.7648(4) 0.86617(14) 0.8613(2) 0.0731(8) Uani d . 1 1 . .
    O O12 0.8304(3) 0.97537(13) 0.95701(16) 0.0552(5) Uani d . 1 1 . .
    O O13 0.6922(4) 0.86854(17) 1.0120(2) 0.0783(9) Uani d . 1 1 . .
    O O14 0.5379(3) 0.9459(2) 0.8925(3) 0.0996(11) Uani d . 1 1 . .
    Cl Cl1 0.70478(7) 0.91475(3) 0.93029(4) 0.0372(2) Uani d . 1 1 . .
    Cu Cu1 1.0000 0.86690(2) 0.7500 0.03224(18) Uani d S 1 2 . .
loop_
    _atom_site_aniso_label
    _atom_site_aniso_U_11
    _atom_site_aniso_U_22
    _atom_site_aniso_U_33
    _atom_site_aniso_U_12
    _atom_site_aniso_U_13
    _atom_site_aniso_U_23
    C1 0.0521(15) 0.0313(11) 0.0429(12) -0.0063(10) 0.0091(11) -0.0030(9)
    C2 0.0338(11) 0.0349(11) 0.0425(12) 0.0019(8) 0.0053(9) -0.0036(9)
    C3 0.0361(12) 0.0412(13) 0.0515(14) -0.0038(9) 0.0043(10) -0.0029(10)
    C4 0.0472(14) 0.0382(13) 0.0462(13) -0.0093(10) 0.0048(11) -0.0065(10)
    C5 0.0515(15) 0.0365(12) 0.0500(14) 0.0010(10) 0.0154(11) -0.0102(10)
    C6 0.0352(12) 0.0423(13) 0.0469(13) 0.0015(9) 0.0089(10) -0.0059(10)
    N1 0.0377(10) 0.0357(10) 0.0373(9) -0.0011(8) 0.0022(8) -0.0035(8)
    N2 0.0334(9) 0.0302(9) 0.0347(9) -0.0003(7) 0.0031(7) -0.0025(7)
    O11 0.0894(19) 0.0654(16) 0.0759(16) -0.0184(12) 0.0450(15) -0.0287(12)
    O12 0.0490(11) 0.0538(12) 0.0612(12) -0.0194(9) 0.0058(9) -0.0112(10)
    O13 0.085(2) 0.091(2) 0.0637(16) -0.0214(14) 0.0274(14) 0.0171(13)
    O14 0.0421(13) 0.085(2) 0.154(3) 0.0104(13) -0.0286(16) -0.007(2)
    Cl1 0.0288(3) 0.0418(3) 0.0406(3) -0.00471(19) 0.0051(2) -0.0045(2)
    Cu1 0.0302(3) 0.0291(3) 0.0357(3) 0.000 0.00142(16) 0.000
_geom_special_details
;
All e.s.d.'s (except the e.s.d. in the dihedral angle between two l.s. planes)
are estimated using the full covariance matrix. The cell e.s.d.'s are taken
into account individually in the estimation of e.s.d.'s in distances, angles
and torsion angles; correlations between e.s.d.'s in cell parameters are only
used when they are defined by crystal symmetry. An approximate (isotropic)
treatment of cell e.s.d.'s is used for estimating e.s.d.'s involving l.s.
planes.
;
loop_
    _geom_bond_atom_site_label_1
    _geom_bond_atom_site_label_2
    _geom_bond_site_symmetry_2
    _geom_bond_distance
    _geom_bond_publ_flag
    C1 N1 . 1.479(3) ?
    C1 C1 2_756 1.517(5) ?
    C1 H1A . 0.9700 ?
    C1 H1B . 0.9700 ?
    C2 N2 . 1.343(3) ?
    C2 C3 . 1.379(3) ?
    C2 H2 . 0.9300 ?
    C3 C4 . 1.379(4) ?
    C3 H3 . 0.9300 ?
    C4 C5 . 1.381(4) ?
    C4 H4 . 0.9300 ?
    C5 C6 . 1.381(4) ?
    C5 H5 . 0.9300 ?
    C6 N2 . 1.342(3) ?
    C6 H6 . 0.9300 ?
    N1 H1C . 0.9000 ?
    N1 H1D . 0.9000 ?
    N1 Cu1 . 2.017(2) y
    N2 Cu1 . 2.0206(19) y
    O11 Cu1 . 2.613(3) y
    O11 Cl1 . 1.428(2) y
    O12 Cl1 . 1.427(2) y
    O13 Cl1 . 1.425(3) y
    O14 Cl1 . 1.406(2) y
    Cu1 N1 2_756 2.017(2) ?
    Cu1 N2 2_756 2.0206(19) ?
loop_
    _geom_angle_atom_site_label_1
    _geom_angle_atom_site_label_2
    _geom_angle_atom_site_label_3
    _geom_angle_site_symmetry_1
    _geom_angle_site_symmetry_3
    _geom_angle
    _geom_angle_publ_flag
    N1 C1 C1 . 2_756 107.61(17) ?
    N1 C1 H1A . . 110.2 ?
    C1 C1 H1A 2_756 . 110.2 ?
    N1 C1 H1B . . 110.2 ?
    C1 C1 H1B 2_756 . 110.2 ?
    H1A C1 H1B . . 108.5 ?
    N2 C2 C3 . . 122.6(2) ?
    N2 C2 H2 . . 118.7 ?
    C3 C2 H2 . . 118.7 ?
    C2 C3 C4 . . 118.9(2) ?
    C2 C3 H3 . . 120.5 ?
    C4 C3 H3 . . 120.5 ?
    C3 C4 C5 . . 118.9(2) ?
    C3 C4 H4 . . 120.5 ?
    C5 C4 H4 . . 120.5 ?
    C6 C5 C4 . . 119.1(2) ?
    C6 C5 H5 . . 120.5 ?
    C4 C5 H5 . . 120.5 ?
    N2 C6 C5 . . 122.4(2) ?
    N2 C6 H6 . . 118.8 ?
    C5 C6 H6 . . 118.8 ?
    C1 N1 Cu1 . . 109.36(15) ?
    C1 N1 H1C . . 109.8 ?
    Cu1 N1 H1C . . 109.8 ?
    C1 N1 H1D . . 109.8 ?
    Cu1 N1 H1D . . 109.8 ?
    H1C N1 H1D . . 108.3 ?
    C6 N2 C2 . . 118.1(2) ?
    C6 N2 Cu1 . . 121.47(17) ?
    C2 N2 Cu1 . . 120.30(15) ?
    Cl1 O11 Cu1 . . 139.39(15) ?
    O14 Cl1 O13 . . 109.3(2) ?
    O14 Cl1 O12 . . 110.42(17) ?
    O13 Cl1 O12 . . 109.67(17) ?
    O14 Cl1 O11 . . 110.5(2) ?
    O13 Cl1 O11 . . 108.03(18) ?
    O12 Cl1 O11 . . 108.87(15) ?
    N1 Cu1 N1 . 2_756 84.17(12) ?
    N1 Cu1 N2 . 2_756 93.31(9) ?
    N1 Cu1 N2 2_756 2_756 175.59(8) ?
    N1 Cu1 N2 . . 175.59(8) y
    N1 Cu1 N2 2_756 . 93.31(9) ?
    N2 Cu1 N2 2_756 . 89.42(11) ?
    N1 Cu1 O11 . . 89.85(8) y
    N1 Cu1 O11 2_756 . 90.56(10) ?
    N2 Cu1 O11 2_756 . 93.06(9) ?
    N2 Cu1 O11 . . 86.55(8) y
loop_
    _geom_torsion_atom_site_label_1
    _geom_torsion_atom_site_label_2
    _geom_torsion_atom_site_label_3
    _geom_torsion_atom_site_label_4
    _geom_torsion_site_symmetry_1
    _geom_torsion_site_symmetry_2
    _geom_torsion_site_symmetry_3
    _geom_torsion_site_symmetry_4
    _geom_torsion
    _geom_torsion_publ_flag
    N2 C2 C3 C4 . . . . 0.8(4) ?
    C2 C3 C4 C5 . . . . -1.3(4) ?
    C3 C4 C5 C6 . . . . 0.3(4) ?
    C4 C5 C6 N2 . . . . 1.3(4) ?
    C1 C1 N1 Cu1 2_756 . . . 39.1(3) ?
    C5 C6 N2 C2 . . . . -1.8(4) ?
    C5 C6 N2 Cu1 . . . . 174.2(2) ?
    C3 C2 N2 C6 . . . . 0.7(4) ?
    C3 C2 N2 Cu1 . . . . -175.34(19) ?
    Cu1 O11 Cl1 O14 . . . . 107.9(3) ?
    Cu1 O11 Cl1 O13 . . . . -132.5(3) ?
    Cu1 O11 Cl1 O12 . . . . -13.5(4) ?
    C1 N1 Cu1 N1 . . . 2_756 -14.22(12) ?
    C1 N1 Cu1 N2 . . . 2_756 162.14(16) ?
    C1 N1 Cu1 N2 . . . . -69.6(10) ?
    C1 N1 Cu1 O11 . . . . -104.80(17) ?
    C6 N2 Cu1 N1 . . . .  -18E1(10)
                                   ?
    C2 N2 Cu1 N1 . . . . -3.5(11) ?
    C6 N2 Cu1 N1 . . . 2_756 125.50(19) ?
    C2 N2 Cu1 N1 . . . 2_756 -58.60(19) ?
    C6 N2 Cu1 N2 . . . 2_756 -51.04(17) ?
    C2 N2 Cu1 N2 . . . 2_756 124.9(2) ?
    C6 N2 Cu1 O11 . . . . -144.1(2) ?
    C2 N2 Cu1 O11 . . . . 31.77(19) ?
    Cl1 O11 Cu1 N1 . . . . 17.1(3) ?
    Cl1 O11 Cu1 N1 . . . 2_756 -67.1(3) ?
    Cl1 O11 Cu1 N2 . . . 2_756 110.4(3) ?
    Cl1 O11 Cu1 N2 . . . . -160.4(3) ?
loop_
    _geom_hbond_atom_site_label_D
    _geom_hbond_atom_site_label_H
    _geom_hbond_atom_site_label_A
    _geom_hbond_site_symmetry_A
    _geom_hbond_distance_DH
    _geom_hbond_distance_HA
    _geom_hbond_distance_DA
    _geom_hbond_angle_DHA
    _geom_hbond_publ_flag
    N1 H1C O12 . 0.90 2.44 3.213(3) 144.00 yes
    N1 H1C O12 5_777 0.90 2.50 3.247(3) 140.00 yes
    N1 H1D O14 1_655 0.90 2.23 3.111(4) 166.00 yes
    C2 H2 O11 . 0.93 2.53 3.076(4) 118.00 yes
    C5 H5 O13 8_565 0.93 2.57 3.208(4) 126.00 yes
_iucr_refine_instructions_details
;
TITL bounab in C 2/c
CELL  0.71073   7.6970  17.2380  14.2060   90.000  100.551   90.000
ZERR     4.00   0.0010   0.0020   0.0010    0.000    0.001    0.000
LATT   7
SYMM  - X,   Y, 1/2 - Z
SFAC  C    H    N    O    CL   CU
UNIT  48   72   16   32   8    4
MERG   2
CONN   12  CU1 O11
BIND CU1 O11
BIND CU1 O11
FMAP   2
PLAN   25
ACTA
BOND   $H
CONF
L.S.   4
WGHT    0.091100    1.234700
EXTI    0.004004
FVAR       0.30590
C1    1    0.096037    0.027437    0.774773    11.00000    0.05206    0.03128 =
         0.04292   -0.00295    0.00914   -0.00630
AFIX  23
H1A   2    0.172691    0.031559    0.727878    11.00000   -1.20000
H1B   2    0.119144    0.071145    0.818272    11.00000   -1.20000
AFIX   0
C2    1   -0.323686   -0.217276    0.667058    11.00000    0.03380    0.03492 =
         0.04248   -0.00356    0.00531    0.00188
AFIX  43
H2    2   -0.376828   -0.176833    0.694591    11.00000   -1.20000
AFIX   0
C3    1   -0.428917   -0.275753    0.621404    11.00000    0.03614    0.04125 =
         0.05149   -0.00290    0.00425   -0.00379
AFIX  43
H3    2   -0.550795   -0.274357    0.617586    11.00000   -1.20000
AFIX   0
C4    1   -0.350570   -0.336346    0.581491    11.00000    0.04721    0.03818 =
         0.04618   -0.00649    0.00479   -0.00930
AFIX  43
H4    2   -0.418489   -0.376986    0.551405    11.00000   -1.20000
AFIX   0
C5    1   -0.169591   -0.335691    0.586929    11.00000    0.05156    0.03653 =
         0.05001   -0.01024    0.01536    0.00097
AFIX  43
H5    2   -0.113833   -0.375811    0.560311    11.00000   -1.20000
AFIX   0
C6    1   -0.072606   -0.274643    0.632436    11.00000    0.03517    0.04230 =
         0.04691   -0.00586    0.00894    0.00148
AFIX  43
H6    2    0.048935   -0.273862    0.634817    11.00000   -1.20000
AFIX   0
N1    3    0.129641   -0.046266    0.828328    11.00000    0.03774    0.03566 =
         0.03732   -0.00347    0.00217   -0.00106
AFIX  23
H1C   2    0.092294   -0.042392    0.884588    11.00000   -1.20000
H1D   2    0.246348   -0.056322    0.840524    11.00000   -1.20000
AFIX   0
N2    3   -0.147425   -0.216400    0.673348    11.00000    0.03340    0.03019 =
         0.03467   -0.00254    0.00315   -0.00026
O11   4   -0.235233   -0.133824    0.861313    11.00000    0.08940    0.06536 =
         0.07594   -0.02873    0.04503   -0.01841
O12   4   -0.169605   -0.024633    0.957009    11.00000    0.04902    0.05377 =
         0.06122   -0.01118    0.00578   -0.01943
O13   4   -0.307805   -0.131463    1.011960    11.00000    0.08533    0.09106 =
         0.06373    0.01712    0.02738   -0.02137
O14   4   -0.462149   -0.054056    0.892496    11.00000    0.04207    0.08514 =
         0.15394   -0.00748   -0.02863    0.01044
CL1   5   -0.295217   -0.085249    0.930293    11.00000    0.02876    0.04185 =
         0.04061   -0.00449    0.00509   -0.00471
CU1   6    0.000000   -0.133097    0.750000    10.50000    0.03019    0.02915 =
         0.03566    0.00000    0.00142    0.00000
HKLF    4
REM  bounab in C 2/c
REM R1 =  0.0466 for   2117 Fo > 4sig(Fo)  and  0.0518 for all   2400 data
REM    124 parameters refined using      0 restraints
END
WGHT      0.0908      1.2535
REM Highest difference peak  0.865,  deepest hole -0.753,  1-sigma level  0.090
Q1    1  -0.3996 -0.1092  0.9819  11.00000  0.05    0.53
Q2    1  -0.1033 -0.1877  0.7075  11.00000  0.05    0.51
Q3    1  -0.2896 -0.1817  0.9360  11.00000  0.05    0.49
Q4    1  -0.4164 -0.0695  0.8418  11.00000  0.05    0.49
Q5    1  -0.4582 -0.0513  0.9208  11.00000  0.05    0.46
Q6    1   0.0991 -0.0783  0.8005  11.00000  0.05    0.43
Q7    1   0.0099 -0.1917  0.6822  11.00000  0.05    0.37
Q8    1  -0.0167 -0.0806  0.8151  11.00000  0.05    0.37
Q9    1  -0.2034 -0.1483  0.5685  11.00000  0.05    0.35
Q10   1  -0.5000 -0.1970  0.7500  10.50000  0.05    0.34
Q11   1  -0.2669 -0.1414  1.0066  11.00000  0.05    0.33
Q12   1   0.0000 -0.0351  0.7500  10.50000  0.05    0.33
Q13   1  -0.5000 -0.1003  0.7500  10.50000  0.05    0.32
Q14   1  -0.3613 -0.0215  0.8234  11.00000  0.05    0.29
Q15   1  -0.0816 -0.3689  0.6100  11.00000  0.05    0.29
Q16   1  -0.2991 -0.0932  0.8375  11.00000  0.05    0.28
Q17   1  -0.1638 -0.1372  0.7599  11.00000  0.05    0.27
Q18   1  -0.2880 -0.0171  0.9830  11.00000  0.05    0.25
Q19   1  -0.0844 -0.4604  0.6157  11.00000  0.05    0.25
Q20   1  -0.2104 -0.0907  1.0189  11.00000  0.05    0.23
Q21   1  -0.2532 -0.3374  0.5947  11.00000  0.05    0.23
Q22   1  -0.4379 -0.0057  0.8451  11.00000  0.05    0.22
Q23   1  -0.3597 -0.0298  0.9829  11.00000  0.05    0.22
Q24   1  -0.5867 -0.3115  0.6131  11.00000  0.05    0.21
Q25   1  -0.1495 -0.1694  1.0171  11.00000  0.05    0.21
;
