# Supplementary material for: (Ethyl­enediamine-κ2 N,N′)bis­(perchlorato-κO)bis­(pyridine-κN)copper(II)
Source: Acta Crystallogr Sect E Struct Rep Online. 2012 Jul 7;68(Pt 8):m1030–1. doi: 10.1107/S1600536812029868 (PMC3414104; doi:10.1107/S1600536812029868)
Supplement: Supplementary file 2 [file e-68-m1030-Isup2.hkl]

#
# h,k,l, Fc-squared, Fo-squared, sigma(Fo-squared) and status flag
#
data_I
_shelx_title ' bounab in C 2/c'
_shelx_refln_list_code          4
_shelx_F_calc_maximum      219.98
_exptl_crystal_F_000       980.00
_reflns_d_resolution_high  0.7397
 
loop_
 _symmetry_equiv_pos_as_xyz
 'x, y, z'
 '-x, y, -z+1/2'
 'x+1/2, y+1/2, z'
 '-x+1/2, y+1/2, -z+1/2'
 '-x, -y, -z'
 'x, -y, z-1/2'
 '-x+1/2, -y+1/2, -z'
 'x+1/2, -y+1/2, z-1/2'
 
_cell_length_a     7.6970
_cell_length_b    17.2380
_cell_length_c    14.2060
_cell_angle_alpha  90.000
_cell_angle_beta  100.551
_cell_angle_gamma  90.000
 
_shelx_F_squared_multiplier     1.000
 
loop_
 _refln_index_h
 _refln_index_k
 _refln_index_l
 _refln_F_squared_calc
 _refln_F_squared_meas
 _refln_F_squared_sigma
 _refln_observed_status
   2   0   0     3427.36     3137.69     48.72 o
   4   0   0     1075.53      641.50     12.85 o
   6   0   0     5539.51     5478.59     82.89 o
   8   0   0       42.85       20.31      8.55 o
  10   0   0      530.41      603.03     63.08 o
   1   1   0     8729.92     6288.95    541.83 o
   3   1   0      927.44      721.00     20.89 o
   5   1   0     1470.51     1369.32     21.42 o
   7   1   0     4320.35     4827.41     58.73 o
   9   1   0       44.92       58.81     11.76 o
   2   2   0     1417.77     1236.29     13.61 o
   4   2   0      156.67      241.97      5.50 o
   6   2   0        0.48        0.92      5.88 o
   8   2   0        0.30       -2.38      4.87 o
  10   2   0      129.81       88.07     22.29 o
   1   3   0      978.97     1000.86     27.91 o
   3   3   0    23202.21    22069.59    508.89 o
   5   3   0     1319.80     1220.58     17.24 o
   7   3   0     1030.97     1054.26     30.49 o
   9   3   0      256.33      291.27     12.45 o
   0   4   0     7485.52     5460.94    100.22 o
   2   4   0     1632.17     1406.41     47.78 o
   4   4   0    17320.95    17270.58    219.73 o
   6   4   0     2263.76     2275.80     37.51 o
   8   4   0      691.55      716.38     22.46 o
  10   4   0      655.46      641.42     45.22 o
   1   5   0     1055.76     1071.67     59.51 o
   3   5   0    16336.54    15889.59    646.22 o
   5   5   0      207.33      198.03     17.64 o
   7   5   0     1300.44     1470.45     23.90 o
   9   5   0        5.83        4.99     10.69 o
   0   6   0      875.48      820.59     51.43 o
   2   6   0      502.75      285.08     29.42 o
   4   6   0      375.65      273.90     16.04 o
   6   6   0      562.35      580.56     24.06 o
   8   6   0      728.43      791.10     53.47 o
   1   7   0    11403.41     9994.29    139.94 o
   3   7   0     1927.83     1770.54     33.78 o
   5   7   0     9196.67     9588.64    105.52 o
   7   7   0       25.39       15.00      5.34 o
   9   7   0      472.76      358.21     55.06 o
   0   8   0     3105.44     3284.13    142.03 o
   2   8   0     2086.28     1844.47     22.30 o
   4   8   0     3847.38     4106.19     49.12 o
   6   8   0      334.92      334.11      8.32 o
   8   8   0      436.71      469.24     24.59 o
   1   9   0      887.45      870.83     28.37 o
   3   9   0     2236.24     2164.37     38.07 o
   5   9   0      305.25      292.60      7.45 o
   7   9   0       91.38      105.28      7.48 o
   9   9   0        0.34       12.20      8.70 o
   0  10   0     3955.09     4183.51    102.78 o
   2  10   0     3415.20     3434.47    110.15 o
   4  10   0       70.89       77.08      6.41 o
   6  10   0      239.78      248.01      7.56 o
   8  10   0      411.27      433.09     12.85 o
   1  11   0     6602.81     6655.53    246.76 o
   3  11   0        8.93       12.82      4.27 o
   5  11   0     2714.78     3157.59     42.83 o
   7  11   0      137.92      126.27      6.05 o
   9  11   0      687.27      639.48     42.77 o
   0  12   0     4232.63     4718.52     97.26 o
   2  12   0     5522.31     5990.20    114.70 o
   4  12   0       76.36       76.85      8.55 o
   6  12   0      212.85      210.58      7.15 o
   8  12   0      724.72      764.69     22.15 o
   1  13   0      712.61      849.40     39.05 o
   3  13   0      705.24      686.75     60.43 o
   5  13   0      451.83      459.52     12.05 o
   7  13   0      100.37       82.58     15.50 o
   0  14   0     3584.22     4412.09    124.01 o
   2  14   0       70.09       69.76      5.34 o
   4  14   0     1130.23     1161.73    117.71 o
   6  14   0      429.92      478.89     45.97 o
   8  14   0        4.45       11.45     20.84 o
   1  15   0      653.40      877.11     18.29 o
   3  15   0     1542.20     1622.63     47.64 o
   5  15   0     1229.97     1347.58     74.90 o
   7  15   0       90.48       83.37      9.62 o
   0  16   0     1426.78     1706.48     47.70 o
   2  16   0     1670.26     1909.94    177.20 o
   4  16   0     1286.57     1208.17     52.97 o
   6  16   0       48.82       32.42      7.16 o
   1  17   0       91.09      102.62      6.46 o
   3  17   0      142.39      167.80     37.41 o
   5  17   0      292.48      244.99     35.28 o
   0  18   0      555.46      728.03     37.96 o
   2  18   0        3.84        0.90      3.91 o
   4  18   0     1240.51     1253.02    227.90 o
   6  18   0       79.45       70.54     10.69 o
   1  19   0      556.42      670.49     30.47 o
   3  19   0     1128.61     1321.45    180.27 o
   5  19   0       85.03       43.82     10.69 o
   0  20   0     1471.43     1771.09    120.93 o
   2  20   0       54.43       51.22      7.18 o
   4  20   0       11.82        3.21      9.62 o
   1  21   0        0.53        4.27      7.48 o
   3  21   0       44.91       30.99     16.03 o
   0  22   0      766.18      979.60     51.33 o
   2  22   0      121.84      115.43     18.17 o
   1  23   0      137.03      158.19     21.38 o
  -9   1   1      458.09      500.65     15.12 o
  -7   1   1     1385.45     1491.99     26.11 o
  -5   1   1        6.82       14.42      1.98 o
  -3   1   1    22747.72    21545.36    245.22 o
  -1   1   1     4528.84     3562.25     78.17 o
   1   1   1     7266.69     5944.08   1103.11 o
   3   1   1     1159.47     1191.85     16.61 o
   5   1   1     2825.57     3024.45     36.61 o
   7   1   1     1859.01     2165.64     30.61 o
   9   1   1       56.03       39.61      7.48 o
 -10   2   1      802.81      952.06     70.58 o
  -8   2   1      126.82       93.22      9.09 o
  -6   2   1     8192.96     8794.67    112.89 o
  -4   2   1     3139.65     2780.22    111.28 o
  -2   2   1    12299.99    11371.97    111.61 o
   2   2   1     2163.63     2056.59     36.06 o
   4   2   1    19194.42    18030.35    347.84 o
   6   2   1      169.41      144.11     10.69 o
   8   2   1     1525.38     1814.50    116.13 o
  10   2   1      106.13       95.88     30.55 o
  -9   3   1      799.48      842.72     27.81 o
  -7   3   1       53.58       87.26      8.55 o
  -5   3   1        3.23       -0.53      3.02 o
  -3   3   1     6665.17     5362.91     57.00 o
  -1   3   1    32764.80    37877.81   1193.88 o
   3   3   1      187.42      232.44      4.81 o
   5   3   1     1215.00     1212.13     17.19 o
   7   3   1     3961.25     4485.66    238.31 o
   9   3   1      157.06      115.08     28.86 o
 -10   4   1       28.67       33.89     45.42 o
  -8   4   1      839.27      922.55     67.39 o
  -6   4   1     1202.43     1106.07     47.10 o
  -4   4   1      731.88      701.56     10.19 o
  -2   4   1     1221.42     1273.48     15.71 o
   0   4   1     4770.19     4801.95     70.13 o
   2   4   1     2080.79     1814.39     40.84 o
   4   4   1      550.87      430.38      7.92 o
   6   4   1     3203.53     3472.59     43.03 o
   8   4   1        6.47       -0.53      2.27 o
  -9   5   1      202.63      215.97     12.29 o
  -7   5   1      836.83      915.20     17.01 o
  -5   5   1     3305.00     3141.31     62.82 o
  -3   5   1     7616.70     7199.59    286.11 o
  -1   5   1    14178.56    13438.55    260.52 o
   1   5   1     6806.40     6217.98     76.79 o
   3   5   1     5557.68     5069.07    106.99 o
   5   5   1     6616.87     6630.71     75.76 o
   7   5   1      209.08      191.26     11.22 o
   9   5   1      315.48      229.78     12.63 o
  -8   6   1      220.55      193.63      7.15 o
  -6   6   1       84.87      101.54      4.87 o
  -4   6   1     2422.25     2300.40     96.57 o
  -2   6   1    11054.93    10651.45    121.68 o
   0   6   1     3003.18     2440.57     33.91 o
   2   6   1     5736.70     5605.18    198.65 o
   4   6   1    15989.17    16169.66    180.80 o
   6   6   1       29.43       34.32      3.74 o
   8   6   1      468.16      489.31     12.83 o
  -9   7   1       89.37       81.89     15.15 o
  -7   7   1      171.54      172.53      6.39 o
  -5   7   1      214.48      194.78      5.63 o
  -3   7   1    10318.21    10499.76    156.24 o
  -1   7   1      186.30      207.39     10.69 o
   1   7   1    10589.91    10723.81    450.02 o
   3   7   1      267.14      254.68      5.34 o
   5   7   1       51.70       56.25      3.56 o
   7   7   1      136.93      142.79      5.13 o
   9   7   1        0.45        1.95     12.82 o
  -8   8   1      722.89      778.92     54.01 o
  -6   8   1     1466.61     1570.81     25.60 o
  -4   8   1     7318.37     7549.01     97.23 o
  -2   8   1     1464.76     1425.81     20.42 o
   0   8   1       22.20       62.68     19.77 o
   2   8   1    14030.41    14169.59    208.93 o
   4   8   1      473.65      506.43      8.67 o
   6   8   1      415.05      388.94     17.11 o
   8   8   1        2.56       -0.99      4.53 o
  -9   9   1       45.49       15.54     10.50 o
  -7   9   1      466.12      531.89     24.59 o
  -5   9   1     6226.61     6936.25     85.29 o
  -3   9   1      312.78      285.75      6.39 o
  -1   9   1     6001.69     5290.68    214.02 o
   1   9   1     4528.02     4187.52    130.95 o
   3   9   1     1693.62     1626.17     21.97 o
   5   9   1     3162.34     3510.02     43.22 o
   7   9   1      149.11      138.38     11.76 o
   9   9   1      990.50      950.50     49.74 o
  -8  10   1     1355.09     1454.14     82.93 o
  -6  10   1      854.17      995.87     18.86 o
  -4  10   1     4061.81     4548.60    161.18 o
  -2  10   1       56.70      130.23      6.95 o
   0  10   1     3107.96     3185.85    126.80 o
   2  10   1     2391.30     2235.52     38.62 o
   4  10   1        7.53       14.11      6.41 o
   6  10   1     5408.33     6158.27    143.51 o
   8  10   1      354.64      419.47     36.88 o
  -9  11   1       10.30        0.55     10.17 o
  -7  11   1       93.05      120.48      9.62 o
  -5  11   1     1160.02     1230.94     21.48 o
  -3  11   1       14.44       14.34      3.74 o
  -1  11   1       18.24       26.19      3.78 o
   1  11   1      783.54      810.01     12.33 o
   3  11   1       78.15       53.84     11.22 o
   5  11   1        1.36        3.21      4.11 o
   7  11   1       82.26       70.22     11.22 o
  -8  12   1      614.05      624.69     15.88 o
  -6  12   1      440.33      454.55     11.27 o
  -4  12   1      238.70      236.48     24.59 o
  -2  12   1     1467.64     1369.30     20.00 o
   0  12   1     2367.89     2709.09     48.26 o
   2  12   1       21.44       38.47     14.43 o
   4  12   1      305.67      302.94     12.83 o
   6  12   1      643.17      667.40     15.40 o
   8  12   1       62.67       41.03      6.46 o
  -7  13   1      554.44      581.73     27.80 o
  -5  13   1      481.88      549.26     41.70 o
  -3  13   1      386.41      374.47     18.18 o
  -1  13   1     6950.53     7965.95    219.01 o
   1  13   1     1545.33     1670.30     86.21 o
   3  13   1      794.48      754.83     66.86 o
   5  13   1      743.54      859.84     19.53 o
   7  13   1      297.81      295.22     21.91 o
  -8  14   1      816.82      816.31     31.24 o
  -6  14   1       20.72       20.46      5.13 o
  -4  14   1      800.02      888.17     72.20 o
  -2  14   1     2605.05     2816.27     95.96 o
   0  14   1     3351.77     4027.64     59.29 o
   2  14   1     2345.75     2618.82     76.10 o
   4  14   1        8.99        5.10      4.53 o
   6  14   1      543.95      659.60     27.80 o
   8  14   1        8.54        7.73     12.82 o
  -7  15   1       15.14       13.18     10.69 o
  -5  15   1       50.85       39.42     13.89 o
  -3  15   1     1540.97     1635.77     60.49 o
  -1  15   1     1012.44     1208.00     29.96 o
   1  15   1      278.08      304.49      7.70 o
   3  15   1      125.28      141.52      6.46 o
   5  15   1       40.07       38.39      6.31 o
   7  15   1       79.18       61.99      9.62 o
  -6  16   1      899.74      952.32     81.82 o
  -4  16   1      148.84      127.82      6.31 o
  -2  16   1      212.10      246.99      7.15 o
   0  16   1     1692.36     2135.68     40.88 o
   2  16   1       86.06       90.90      5.34 o
   4  16   1     1743.00     1809.53    105.99 o
   6  16   1       17.29       17.10      7.48 o
  -7  17   1        7.31       21.37     10.69 o
  -5  17   1     1263.32     1425.41     92.02 o
  -3  17   1     1238.46     1408.31     65.27 o
  -1  17   1      151.47      137.15     12.83 o
   1  17   1     3717.44     4918.46     81.98 o
   3  17   1     1317.73     1429.24    101.66 o
   5  17   1      241.25      200.29     12.01 o
  -6  18   1       51.68       50.23     12.83 o
  -4  18   1      562.05      497.04     73.25 o
  -2  18   1      112.39      125.45      7.54 o
   0  18   1       24.26       19.47      6.31 o
   2  18   1      489.58      597.50     61.48 o
   4  18   1      310.61      255.91     27.26 o
   6  18   1       96.91       53.44     13.89 o
  -5  19   1        5.19        2.14     10.69 o
  -3  19   1       54.76       50.27     13.89 o
  -1  19   1      298.75      314.62     11.14 o
   1  19   1      700.86      804.86     20.36 o
   3  19   1       10.83       14.66      7.69 o
   5  19   1        0.61        2.14      7.48 o
  -4  20   1       16.81       28.86      7.48 o
  -2  20   1      319.91      338.83     37.95 o
   0  20   1      606.32      808.48     63.62 o
   2  20   1       20.45       18.80      4.99 o
   4  20   1     1012.17     1137.05     50.27 o
  -3  21   1     1168.94     1505.23     60.98 o
  -1  21   1       10.02        4.63      7.65 o
   1  21   1      913.08     1117.73     47.06 o
   3  21   1       61.17       65.19     12.83 o
  -2  22   1       14.10       21.37     16.03 o
   0  22   1      160.63      169.95     14.96 o
   2  22   1       33.33       44.89     16.03 o
  -1  23   1       69.57       72.68     19.24 o
   1  23   1       87.71      106.88     20.31 o
 -10   0   2      246.01      204.17     38.48 o
  -8   0   2     1495.85     1632.33     39.60 o
  -6   0   2     2049.06     2261.21     46.08 o
  -4   0   2      938.35      830.85     19.27 o
   2   0   2    10102.56     8641.77    143.29 o
   4   0   2     1031.04      733.43     18.20 o
   6   0   2       22.02       29.92      5.34 o
   8   0   2     3258.52     4159.07     66.48 o
  -9   1   2     1685.52     1978.39     51.38 o
  -7   1   2      660.28      633.95     13.98 o
  -5   1   2      850.63      731.18     13.23 o
  -3   1   2     4439.08     4039.67     94.03 o
   3   1   2      794.67      650.45     19.27 o
   5   1   2     6786.50     6711.74     86.89 o
   7   1   2      917.31      854.71     59.91 o
   9   1   2      190.89      203.31     26.66 o
 -10   2   2        0.97       15.18     18.17 o
  -8   2   2        4.09       -1.32      4.87 o
  -6   2   2       34.45       31.09      4.87 o
  -4   2   2      304.05      256.57     16.04 o
  -2   2   2     8792.50     8780.15    149.62 o
   0   2   2     3597.72     3366.29     69.19 o
   2   2   2      230.25      181.87      4.81 o
   4   2   2      646.28      718.56     10.80 o
   6   2   2     2488.23     2565.83    146.34 o
   8   2   2      288.32      288.57     13.90 o
  -9   3   2      182.52      165.73     10.78 o
  -7   3   2     1831.80     1948.41     69.08 o
  -5   3   2     5387.24     5465.62    167.57 o
  -3   3   2      553.57      490.30     19.80 o
  -1   3   2       27.22       21.72      1.78 o
   1   3   2    17343.25    17030.83    223.98 o
   3   3   2     1131.14      943.65     18.75 o
   5   3   2     5654.33     5943.78    162.69 o
   7   3   2      139.92      110.50     10.15 o
   9   3   2      100.27       95.12     17.60 o
 -10   4   2       30.43       19.29     13.17 o
  -8   4   2      563.06      561.12     40.63 o
  -6   4   2     4120.09     4680.91    160.09 o
  -4   4   2     1868.36     1897.99     73.99 o
  -2   4   2    15592.04    14356.05    297.66 o
   0   4   2     1182.99     1259.01     18.79 o
   2   4   2    16831.60    15450.24    622.18 o
   4   4   2    12055.38    11809.22    143.90 o
   6   4   2      177.15      147.38      5.63 o
   8   4   2     1381.95     1518.40     25.60 o
  -9   5   2      345.39      386.52     47.57 o
  -7   5   2      155.40      162.79     14.96 o
  -5   5   2     6679.50     6796.54    146.76 o
  -3   5   2     1625.28     1506.54     34.85 o
  -1   5   2      131.65      126.66      3.34 o
   1   5   2    20697.48    19196.68    254.78 o
   3   5   2     4183.05     3926.94     66.80 o
   5   5   2     4495.10     4504.47     53.48 o
   7   5   2       29.39       32.63      4.53 o
   9   5   2       57.88       44.63      8.97 o
 -10   6   2       99.04       91.74     16.90 o
  -8   6   2      155.99      170.74      6.95 o
  -6   6   2      954.38     1000.65     17.35 o
  -4   6   2     7146.66     6871.67     76.31 o
  -2   6   2     1688.94     1548.24     20.82 o
   0   6   2     1077.33      883.14     16.28 o
   2   6   2     5501.17     5832.02    137.33 o
   4   6   2        9.95        2.94      2.75 o
   6   6   2      791.03      850.09     19.25 o
   8   6   2      121.24      102.48      5.63 o
  -9   7   2       64.55       48.69      7.94 o
  -7   7   2     1328.76     1507.62     26.74 o
  -5   7   2     5494.91     5612.33     68.77 o
  -3   7   2    10572.40    11404.57    559.80 o
  -1   7   2      454.44      350.87      6.68 o
   1   7   2     8286.70     8488.03    156.18 o
   3   7   2     4671.93     4244.30     58.17 o
   5   7   2      505.10      426.16      8.48 o
   7   7   2      718.93      720.72     32.62 o
   9   7   2      800.63      854.83     32.05 o
  -8   8   2      369.19      372.14     11.55 o
  -6   8   2      143.64      161.82      9.62 o
  -4   8   2     6474.35     6728.38    243.32 o
  -2   8   2      754.42      564.86     23.01 o
   0   8   2     3465.86     2812.39    111.96 o
   2   8   2    12136.78    12510.75    554.27 o
   4   8   2     1909.98     1923.48     28.93 o
   6   8   2     2411.36     2666.11     41.71 o
   8   8   2      290.16      267.25      9.07 o
  -9   9   2      275.63      266.85     15.30 o
  -7   9   2     1074.90     1128.08     46.01 o
  -5   9   2      357.77      358.85     17.11 o
  -3   9   2       20.68       17.76      2.75 o
  -1   9   2     1028.51     1058.61     26.77 o
   1   9   2       14.63        8.55      6.41 o
   3   9   2      329.80      363.80      9.62 o
   5   9   2     1463.71     1514.68     24.95 o
   7   9   2       85.60       71.56      6.05 o
   9   9   2        2.74       14.66     14.38 o
  -8  10   2      326.23      357.11     10.58 o
  -6  10   2        8.33       16.48      5.88 o
  -4  10   2     3168.04     3290.25    202.85 o
  -2  10   2      564.60      551.19     11.14 o
   0  10   2     1637.84     1523.55     69.66 o
   2  10   2      167.63      172.13      5.63 o
   4  10   2       14.92        8.74      4.11 o
   6  10   2      314.31      344.71     21.92 o
   8  10   2        9.86       13.04      6.95 o
  -9  11   2       66.02       56.86     25.65 o
  -7  11   2     2255.29     2727.51     91.58 o
  -5  11   2      397.33      364.09     24.06 o
  -3  11   2      861.75      824.25     14.84 o
  -1  11   2    11187.66    11375.70    581.19 o
   1  11   2      591.00      450.10      9.35 o
   3  11   2     6540.67     7398.90     94.81 o
   5  11   2     1990.48     2242.39     33.54 o
   7  11   2      945.39     1031.68     20.38 o
  -8  12   2      496.03      479.16     29.94 o
  -6  12   2       18.42        9.08      5.88 o
  -4  12   2     4377.66     4837.92    271.83 o
  -2  12   2      126.14      110.59      5.63 o
   0  12   2     9544.63    10192.49    467.58 o
   2  12   2      238.29      255.87      6.13 o
   4  12   2       29.80       29.90      8.55 o
   6  12   2     3237.97     3756.93     55.21 o
   8  12   2       31.15       10.81      8.55 o
  -7  13   2      209.77      181.19      9.62 o
  -5  13   2      139.51      141.42     18.17 o
  -3  13   2      394.93      381.96      9.48 o
  -1  13   2     2249.29     2549.84     85.22 o
   1  13   2      872.48      848.65     22.47 o
   3  13   2      186.77      211.19     17.64 o
   5  13   2      296.38      324.94     10.02 o
   7  13   2       22.88       20.76      5.13 o
  -8  14   2      192.62      160.25     10.94 o
  -6  14   2      569.99      560.96     14.44 o
  -4  14   2       91.34      108.77      6.95 o
  -2  14   2      834.24      882.39     15.67 o
   0  14   2      718.66      817.38     25.67 o
   2  14   2      560.90      593.99     11.27 o
   4  14   2      423.18      415.58     11.55 o
   6  14   2      512.72      578.03     16.50 o
  -7  15   2      799.08      936.87     32.08 o
  -5  15   2      643.51      697.60     25.67 o
  -3  15   2     1454.76     1489.49     25.98 o
  -1  15   2     2515.86     2908.41     52.15 o
   1  15   2      705.14      790.30     15.04 o
   3  15   2      528.19      604.84     14.13 o
   5  15   2     1016.14     1065.36     33.70 o
   7  15   2      332.68      334.15     42.76 o
  -6  16   2      110.72       98.21      9.62 o
  -4  16   2     1368.80     1437.89     63.68 o
  -2  16   2        4.47        9.38      3.34 o
   0  16   2      745.73      899.40     21.17 o
   2  16   2      246.38      262.16     19.78 o
   4  16   2      382.19      318.49     11.82 o
   6  16   2      391.27      413.61     15.30 o
  -7  17   2      143.69       99.40     14.96 o
  -5  17   2       47.54       45.27     13.36 o
  -3  17   2      211.00      186.53      7.45 o
  -1  17   2       13.19       16.56      2.75 o
   1  17   2      507.12      605.71     27.27 o
   3  17   2      607.18      627.46     16.62 o
   5  17   2       30.30       32.83      6.91 o
  -6  18   2      265.30      212.72     14.97 o
  -4  18   2        8.07        8.45      4.11 o
  -2  18   2     1760.50     2191.59     39.61 o
   0  18   2       42.35       42.05      4.78 o
   2  18   2     1193.74     1404.24     32.63 o
   4  18   2      493.26      461.20     41.16 o
   6  18   2       28.58        3.21      9.62 o
  -5  19   2      565.59      592.36     25.66 o
  -3  19   2      631.92      717.88     21.39 o
  -1  19   2       96.77      122.23      7.54 o
   1  19   2     2072.62     2623.08    126.36 o
   3  19   2       85.36       76.64      6.91 o
   5  19   2      323.51      270.46     16.04 o
  -4  20   2       49.15       39.31      8.04 o
  -2  20   2      197.54      235.95     15.81 o
   0  20   2      102.18      102.35      9.08 o
   2  20   2      274.89      289.18     16.61 o
   4  20   2      130.78      120.78     14.96 o
  -3  21   2       35.47       19.24      9.62 o
  -1  21   2       17.95       27.53      8.04 o
   1  21   2       35.08       66.26     18.17 o
   3  21   2       10.06       12.82     10.69 o
  -2  22   2      528.87      662.90     33.15 o
   0  22   2      173.00      158.19     16.03 o
   2  22   2      105.68      117.57     20.31 o
  -1  23   2      183.28      210.57     23.52 o
   1  23   2      369.13      413.72     33.14 o
  -9   1   3      216.23      220.83     25.65 o
  -7   1   3      907.58      825.32     17.01 o
  -5   1   3      886.85      722.78     13.23 o
  -3   1   3     8278.12     8447.89    105.36 o
  -1   1   3    48390.13    47718.14   1082.54 o
   1   1   3      124.73      129.79      4.81 o
   3   1   3      406.94      300.25     13.37 o
   5   1   3     6852.55     7053.59    164.57 o
   7   1   3        3.77        6.95      5.34 o
   9   1   3      585.52      602.90     31.84 o
 -10   2   3        1.81       -2.14      9.21 o
  -8   2   3     2813.67     3282.56     51.15 o
  -6   2   3      579.89      579.16     12.10 o
  -4   2   3     2594.49     2359.68     66.58 o
  -2   2   3    16582.03    15770.41    182.35 o
   0   2   3     1320.48     1217.49     18.24 o
   2   2   3    22195.00    19266.22   1289.36 o
   4   2   3      391.35      404.84     19.25 o
   6   2   3     4522.07     4948.04     67.62 o
   8   2   3      695.70      818.37     22.99 o
  -9   3   3      545.12      578.59     19.52 o
  -7   3   3      138.65      138.56      9.62 o
  -5   3   3     5144.09     5487.72    189.03 o
  -3   3   3       99.06       85.39      5.88 o
  -1   3   3     5411.83     4731.14     56.56 o
   1   3   3     8576.89     8822.78    117.86 o
   3   3   3     3937.52     3716.46     86.71 o
   5   3   3     9555.00     9492.79    116.75 o
   7   3   3       41.25       39.38      4.81 o
   9   3   3      493.85      476.75     53.46 o
 -10   4   3      220.68      185.84     28.33 o
  -8   4   3      641.98      606.60     35.29 o
  -6   4   3      637.80      656.52     28.88 o
  -4   4   3      170.50      123.00     14.43 o
  -2   4   3     2946.56     2907.50     34.49 o
   2   4   3      382.57      394.22      7.49 o
   4   4   3      200.61      134.22      5.29 o
   6   4   3      318.43      337.36     11.76 o
   8   4   3       65.76       56.12      4.53 o
  -9   5   3      142.06      121.59     10.26 o
  -7   5   3     2364.04     2654.26    101.80 o
  -5   5   3      425.52      477.99     22.99 o
  -3   5   3     3382.68     3291.12     40.35 o
  -1   5   3      603.42      639.24     11.28 o
   1   5   3    17335.62    17358.48    231.83 o
   3   5   3     4177.06     4002.17     72.15 o
   5   5   3      120.78       93.00      5.29 o
   7   5   3     1675.23     1854.18     30.93 o
   9   5   3      169.53      165.37     15.76 o
 -10   6   3       40.51       16.86     15.76 o
  -8   6   3      244.55      277.05     28.86 o
  -6   6   3     3515.44     3934.53    160.47 o
  -4   6   3     5214.31     5398.33     61.04 o
  -2   6   3      217.31      118.53      4.28 o
   0   6   3    12888.90    13089.42    181.27 o
   2   6   3    22616.40    23632.60   1161.85 o
   4   6   3      608.35      687.07     11.27 o
   6   6   3     1797.59     1821.76     28.51 o
   8   6   3      820.72      851.11     19.27 o
  -9   7   3       23.75       18.09     10.69 o
  -7   7   3        0.67       -1.60      4.53 o
  -5   7   3     3539.99     3860.04     48.32 o
  -3   7   3      271.73      248.99      7.48 o
  -1   7   3     1638.53     1558.58     24.13 o
   1   7   3     4133.13     4239.77     59.70 o
   3   7   3      556.27      580.28      9.75 o
   5   7   3      466.50      492.64     10.59 o
   7   7   3      122.91       98.86      5.63 o
   9   7   3      406.44      347.32     94.08 o
  -8   8   3        2.23       -4.87      4.87 o
  -6   8   3     2252.30     2451.32     35.23 o
  -4   8   3      576.93      556.36      9.25 o
  -2   8   3      490.32      503.26     12.30 o
   0   8   3     1609.49     1419.94     27.48 o
   2   8   3     3799.70     4055.96    203.86 o
   4   8   3     2856.32     2876.35     38.17 o
   6   8   3      510.88      599.32     14.13 o
   8   8   3       15.89       10.15      4.53 o
  -9   9   3       73.48       64.46     13.06 o
  -7   9   3     3143.29     3712.50     53.35 o
  -5   9   3      221.40      203.32     13.36 o
  -3   9   3    16486.77    17044.52    436.71 o
  -1   9   3      356.31      344.86     10.16 o
   1   9   3      973.04      763.58     33.72 o
   3   9   3     8894.08     9696.08    223.01 o
   5   9   3      155.30      138.60      5.63 o
   7   9   3     2075.97     2402.48     83.53 o
   9   9   3        3.13        4.27     14.96 o
  -8  10   3       27.81       21.80      6.39 o
  -6  10   3      168.08      192.64      6.68 o
  -4  10   3     3482.91     3616.76    191.11 o
  -2  10   3     3598.34     3454.97    278.37 o
   0  10   3     5409.15     4893.44    212.44 o
   2  10   3     1144.48     1310.27     23.90 o
   4  10   3     5201.51     5889.92     84.98 o
   6  10   3      549.36      574.67     42.24 o
   8  10   3        3.26       11.50      6.13 o
  -9  11   3        8.61        8.93     26.18 o
  -7  11   3      420.62      397.72     10.79 o
  -5  11   3      337.47      307.87     20.31 o
  -3  11   3     1477.58     1581.99     60.50 o
  -1  11   3       36.68       49.33      9.62 o
   1  11   3     1145.55     1228.87    101.70 o
   3  11   3      624.98      644.42     17.65 o
   5  11   3      115.99      103.46      6.95 o
   7  11   3        0.54        2.67      5.88 o
  -8  12   3       14.14       16.89      5.63 o
  -6  12   3        4.30        2.88      4.87 o
  -4  12   3      566.05      642.95     40.64 o
  -2  12   3      607.47      615.43     12.03 o
   0  12   3     4147.07     4123.00    278.98 o
   2  12   3      483.35      550.24     41.71 o
   4  12   3       12.08        7.69      3.56 o
   6  12   3      280.55      297.57     24.05 o
   8  12   3       15.94        8.91      8.55 o
  -7  13   3     1049.30     1234.34     52.42 o
  -5  13   3        7.60        5.13      3.74 o
  -3  13   3     5211.90     5479.47     85.67 o
  -1  13   3     4901.25     4930.77    449.10 o
   1  13   3     2076.27     2010.45    126.45 o
   3  13   3      943.66     1197.25     22.10 o
   5  13   3      833.09      834.87     21.93 o
   7  13   3      900.87      971.43     22.65 o
  -8  14   3        5.19        1.75     10.15 o
  -6  14   3      313.76      310.33     11.76 o
  -4  14   3     1563.70     1675.82     29.70 o
  -2  14   3       91.27       91.78      6.41 o
   0  14   3     2050.30     2257.29    109.83 o
   2  14   3      142.22      127.75      6.05 o
   4  14   3     1074.20     1123.33     26.75 o
   6  14   3      263.23      231.54      9.48 o
  -7  15   3        8.52       21.14      6.95 o
  -5  15   3      394.07      390.52     11.47 o
  -3  15   3      554.18      575.59     13.09 o
  -1  15   3      563.94      540.19     40.10 o
   1  15   3      494.25      484.55     11.00 o
   3  15   3      247.96      222.55      8.21 o
   5  15   3      360.96      347.69     13.36 o
   7  15   3      549.87      581.32     42.77 o
  -6  16   3       55.05       34.11      7.15 o
  -4  16   3      633.37      664.60     16.18 o
  -2  16   3     1312.76     1546.24     38.53 o
   0  16   3      374.89      404.31     11.00 o
   2  16   3     3156.34     3513.80    134.04 o
   4  16   3      286.24      222.67     18.17 o
   6  16   3       78.09       77.45      8.69 o
  -7  17   3      165.89      131.14     12.45 o
  -5  17   3     1137.54     1150.74     29.96 o
  -3  17   3      163.87      165.19      6.80 o
  -1  17   3       62.56       72.16      6.46 o
   1  17   3     2145.19     2506.07     46.97 o
   3  17   3     1187.28     1295.81     27.76 o
   5  17   3      410.37      388.73     19.78 o
  -6  18   3      147.89       92.87     17.64 o
  -4  18   3      216.80      230.36     10.26 o
  -2  18   3       74.49       96.24      6.05 o
   0  18   3      350.35      392.32     15.50 o
   2  18   3      605.96      663.91     48.66 o
   4  18   3      362.57      384.97     25.66 o
   6  18   3       20.27       12.40     11.04 o
  -5  19   3      226.95      165.29     12.20 o
  -3  19   3      156.58      153.45      9.62 o
  -1  19   3        6.38       11.33      4.81 o
   1  19   3       68.58       67.33      8.55 o
   3  19   3        0.08       13.63      5.91 o
   5  19   3      211.90      197.14     14.61 o
  -4  20   3      282.43      268.40     68.41 o
  -2  20   3     1018.62     1183.20     37.92 o
   0  20   3       74.51       51.08      5.07 o
   2  20   3     1318.63     1643.08     93.63 o
   4  20   3      118.33      121.84     16.03 o
  -3  21   3      114.03       96.19     12.83 o
  -1  21   3      715.81      875.87     29.92 o
   1  21   3      165.43      189.19     21.38 o
   3  21   3        8.04        5.34     10.69 o
  -2  22   3      133.72      122.92     13.89 o
   0  22   3        9.88       11.76      8.55 o
   2  22   3      154.77      111.16     21.38 o
 -10   0   4      355.04      425.48     29.93 o
  -8   0   4     3980.11     4389.14     96.58 o
  -6   0   4      225.53      234.12     11.76 o
  -4   0   4     9600.53     9657.61    183.82 o
  -2   0   4    13357.66    13274.78    193.02 o
   0   0   4     4310.13     4165.13     56.42 o
   2   0   4      375.10      237.47      5.35 o
   4   0   4      211.39      236.26      9.62 o
   6   0   4    12400.59    13385.57    272.20 o
   8   0   4      128.60      154.98     12.83 o
  -9   1   4        3.53        8.64      8.97 o
  -7   1   4     1326.31     1482.30     37.46 o
  -5   1   4      153.30      145.41      6.05 o
  -3   1   4     5840.48     5959.24    107.21 o
   1   1   4     4440.32     3939.55     72.55 o
   3   1   4     3638.90     3225.92     36.20 o
   5   1   4     3736.15     3915.19     78.95 o
   7   1   4       21.06        8.48      5.63 o
   9   1   4      360.24      341.56     48.11 o
 -10   2   4      100.55      101.39     13.60 o
  -8   2   4       30.85       19.77      6.05 o
  -6   2   4     1163.77     1278.05     21.19 o
  -4   2   4     1588.53     1650.05     97.53 o
  -2   2   4      506.99      522.32      8.22 o
   0   2   4     8421.32     8044.56     98.57 o
   2   2   4      802.56      913.89     12.34 o
   4   2   4     1368.53     1418.64     25.17 o
   6   2   4      110.67       86.91      5.34 o
   8   2   4      322.33      299.14     11.55 o
  -9   3   4      287.37      246.18     13.36 o
  -7   3   4     1701.84     1821.76    105.47 o
  -5   3   4      161.61      149.26     13.36 o
  -3   3   4     8213.74     8138.05     90.26 o
  -1   3   4      884.17      758.33     12.86 o
   1   3   4      419.90      233.56      8.56 o
   3   3   4     6034.57     5752.62     75.36 o
   5   3   4     2272.66     2512.85     75.04 o
   7   3   4      449.14      515.41     21.92 o
   9   3   4      190.29      137.70     28.33 o
 -10   4   4       47.78       39.97     13.17 o
  -8   4   4      632.91      688.62     42.24 o
  -6   4   4      642.76      647.39     39.57 o
  -4   4   4     6700.39     6104.43     97.29 o
  -2   4   4     4164.13     4152.57     82.04 o
   0   4   4    12514.38    12400.90    169.64 o
   2   4   4    31584.98    31521.21    593.60 o
   4   4   4      306.16      238.56      6.39 o
   6   4   4     1797.82     1879.06     71.75 o
   8   4   4       30.49       24.66      7.48 o
  -9   5   4       23.37       18.85      8.21 o
  -7   5   4      300.29      283.48     27.26 o
  -5   5   4     3821.42     3957.67    174.08 o
  -3   5   4      316.59      390.50     14.97 o
  -1   5   4       84.28       27.96      2.27 o
   1   5   4     2145.21     2635.32     39.47 o
   3   5   4     7388.71     7120.53     85.28 o
   5   5   4      127.25       96.53      6.41 o
   7   5   4      174.35      137.81     14.43 o
   9   5   4      687.80      574.94     83.41 o
 -10   6   4      143.38      165.59     31.00 o
  -8   6   4      461.92      479.41     31.01 o
  -6   6   4     1794.16     1932.43     87.29 o
  -4   6   4     1160.10     1192.41     23.55 o
  -2   6   4     7762.04     8189.83     99.92 o
   0   6   4     6554.18     7123.73    101.99 o
   2   6   4       27.27       14.22      2.27 o
   4   6   4     4547.90     4531.66     56.35 o
   6   6   4     1147.32     1122.69     33.71 o
   8   6   4      177.98      169.01     23.52 o
  -9   7   4      562.96      583.45     26.67 o
  -7   7   4      686.47      712.56     30.48 o
  -5   7   4      269.51      299.20     24.59 o
  -3   7   4    10075.89    10214.15    319.06 o
  -1   7   4      736.75      697.76     24.08 o
   1   7   4    16792.16    17036.18    234.25 o
   3   7   4     1049.90     1177.34     17.98 o
   5   7   4      225.40      200.44      6.80 o
   7   7   4     1909.18     2241.10     57.29 o
   9   7   4       50.58       42.66     44.35 o
  -8   8   4      120.82      134.38      7.15 o
  -6   8   4     5801.49     6687.90     81.69 o
  -4   8   4      198.95      194.56      6.46 o
  -2   8   4     5430.26     5215.75     99.26 o
   0   8   4     9578.54    10128.89    218.67 o
   2   8   4     2195.50     2373.72     32.45 o
   4   8   4     3211.01     3452.05     44.92 o
   6   8   4      257.37      238.73      7.91 o
   8   8   4      480.11      475.37     14.30 o
  -9   9   4        9.93       13.89     10.78 o
  -7   9   4      142.09      121.97      5.34 o
  -5   9   4       93.42      101.24      4.53 o
  -3   9   4        5.14        7.75      3.21 o
  -1   9   4        2.79        0.76      1.98 o
   1   9   4      227.69      208.06      6.41 o
   3   9   4      427.32      394.05     14.44 o
   5   9   4       42.13       53.91      4.11 o
   7   9   4       34.14       17.59      4.87 o
  -8  10   4       17.05       21.95      5.29 o
  -6  10   4      603.28      648.10     12.27 o
  -4  10   4        5.75       12.54      7.48 o
  -2  10   4     2139.42     2103.12     79.88 o
   0  10   4      100.08       81.10      6.95 o
   2  10   4       31.78       32.06      3.91 o
   4  10   4     1642.21     1854.33     27.44 o
   6  10   4       19.55       17.42      6.41 o
   8  10   4      294.42      258.45     12.02 o
  -9  11   4      660.16      765.25     31.54 o
  -7  11   4      378.84      439.97     11.04 o
  -5  11   4       14.13       16.02      3.71 o
  -3  11   4    12170.15    13042.18    457.83 o
  -1  11   4      730.11      775.20     42.26 o
   1  11   4     6059.29     6303.34    141.23 o
   3  11   4      492.09      534.80     12.32 o
   5  11   4     1687.56     1807.14     29.90 o
   7  11   4      784.24      873.99     21.54 o
  -8  12   4        1.86        2.30      4.87 o
  -6  12   4     2250.63     2345.18    227.09 o
  -4  12   4       51.56       51.28      7.48 o
  -2  12   4     5050.96     5031.46    170.54 o
   0  12   4     1659.29     1618.93    107.65 o
   2  12   4      175.85      155.75     12.29 o
   4  12   4     3187.48     3588.90    148.55 o
   6  12   4      160.23      124.49     13.90 o
   8  12   4      454.86      433.54     20.17 o
  -7  13   4      133.29      101.10     17.10 o
  -5  13   4        0.17        2.32      4.35 o
  -3  13   4     1461.21     1604.17     30.80 o
  -1  13   4      787.10      837.20     88.79 o
   1  13   4     1895.39     1834.42    104.45 o
   3  13   4      241.24      241.69      8.21 o
   5  13   4       26.58       13.73      4.87 o
   7  13   4      268.96      196.82      8.98 o
  -8  14   4      326.35      246.98     12.09 o
  -6  14   4      127.08      120.34     11.76 o
  -4  14   4     1297.37     1467.91     61.54 o
  -2  14   4      175.35      162.09      6.80 o
   0  14   4       15.81       12.92      4.11 o
   2  14   4     1577.42     1554.22    156.32 o
   4  14   4      165.42      151.97      7.45 o
   6  14   4      425.21      387.86     17.64 o
  -7  15   4      379.79      377.07     47.04 o
  -5  15   4      948.02     1054.34     22.34 o
  -3  15   4     1838.14     1881.79     43.37 o
  -1  15   4       11.40       16.44      4.87 o
   1  15   4     3116.87     3144.42    100.82 o
   3  15   4     1543.02     1625.08     30.83 o
   5  15   4      232.36      220.83      9.25 o
   7  15   4      332.83      305.37     31.00 o
  -6  16   4     1243.29     1334.92     65.27 o
  -4  16   4       20.75       11.37      4.27 o
  -2  16   4      263.20      259.48     13.90 o
   0  16   4     1320.07     1444.42     69.57 o
   2  16   4      514.00      449.16     46.51 o
   4  16   4      707.65      792.74     19.27 o
   6  16   4       10.46        6.47      7.15 o
  -7  17   4       33.83        1.75      7.42 o
  -5  17   4        0.62        2.55      4.87 o
  -3  17   4      339.46      271.83      9.43 o
  -1  17   4     1316.52     1352.07     34.25 o
   1  17   4      488.21      498.77     29.94 o
   3  17   4       61.56       70.06      6.41 o
   5  17   4        1.02        6.95      7.56 o
  -6  18   4       11.02        9.94      6.59 o
  -4  18   4      275.67      316.73     35.81 o
  -2  18   4      340.41      351.66     12.78 o
   0  18   4     2007.66     2390.21     52.70 o
   2  18   4     1421.83     1651.42     49.23 o
   4  18   4       69.85       45.40     12.29 o
  -5  19   4      360.45      331.46     30.47 o
  -3  19   4       88.74       90.52     11.22 o
  -1  19   4      920.27     1123.23     35.83 o
   1  19   4      653.22      753.50     40.64 o
   3  19   4      424.49      452.30     51.32 o
   5  19   4       23.86       16.50     13.89 o
  -4  20   4      144.44      123.80     27.26 o
  -2  20   4       78.35       56.11     11.76 o
   0  20   4       66.08       81.04     12.29 o
   2  20   4       87.95       70.48     14.96 o
   4  20   4        0.78        0.00     10.69 o
  -3  21   4       27.06       39.44     24.58 o
  -1  21   4       43.64       30.65      9.06 o
   1  21   4       89.18       56.65     16.03 o
   3  21   4      175.96      163.54     17.10 o
  -2  22   4       40.56       48.09     11.76 o
   0  22   4       23.91       22.44     17.10 o
   2  22   4      229.69      211.65     25.65 o
  -9   1   5       56.78       46.99      9.82 o
  -7   1   5     1288.23     1454.51     26.76 o
  -5   1   5     1102.37     1079.10     27.30 o
  -3   1   5     2505.86     2332.32     41.36 o
  -1   1   5     1332.39     1078.86     49.34 o
   1   1   5     1393.34     1255.19     14.94 o
   3   1   5     8922.77     8583.16     99.36 o
   5   1   5      989.06     1085.30     20.26 o
   7   1   5      546.51      505.63     22.46 o
   9   1   5       13.97        9.62     11.55 o
 -10   2   5      675.61      663.84     27.98 o
  -8   2   5      271.79      259.95     10.18 o
  -6   2   5      584.59      514.52     12.10 o
  -4   2   5     5139.96     5219.97    118.61 o
  -2   2   5     7332.01     7685.70     80.99 o
   0   2   5     2409.90     1901.40     23.95 o
   2   2   5     6567.94     5989.44     68.78 o
   4   2   5     6462.35     6248.02     72.36 o
   6   2   5     3016.56     3382.19     75.07 o
   8   2   5        4.00       -0.19      6.39 o
  -9   3   5      203.65      190.35     16.03 o
  -7   3   5     2647.86     3010.38    115.77 o
  -5   3   5      723.29      710.32     13.61 o
  -3   3   5     6719.33     6938.82     92.06 o
  -1   3   5     3427.01     3064.40     41.29 o
   1   3   5       88.27      103.75      4.35 o
   3   3   5     5921.37     5664.02    165.16 o
   5   3   5     1236.65     1089.67     55.13 o
   7   3   5     1093.34     1149.85     46.54 o
   9   3   5       40.24       45.32     12.45 o
 -10   4   5       18.15       16.32     15.50 o
  -8   4   5      121.30      114.75     12.83 o
  -6   4   5       32.57       40.84      5.34 o
  -4   4   5      486.92      518.06      8.22 o
  -2   4   5    21056.11    20789.44    237.34 o
   0   4   5     2379.90     1951.65     27.08 o
   2   4   5     3995.59     4151.78     54.73 o
   4   4   5      249.47      244.91     11.23 o
   6   4   5     2519.32     2802.06    116.28 o
   8   4   5      411.91      400.74     31.54 o
  -9   5   5      414.99      401.39     19.61 o
  -7   5   5       10.72       16.03      4.35 o
  -5   5   5     4337.57     4568.90     52.69 o
  -3   5   5     3055.17     3126.82     61.26 o
  -1   5   5      364.68      279.89      5.91 o
   1   5   5    22298.02    22896.90    420.53 o
   3   5   5      752.16      739.44     23.00 o
   5   5   5      314.65      330.82     15.50 o
   7   5   5     1093.46     1155.53     74.36 o
   9   5   5      717.66      680.34     79.13 o
 -10   6   5       63.42       52.09     17.47 o
  -8   6   5      727.12      855.30     20.54 o
  -6   6   5     4849.31     5340.97    150.50 o
  -4   6   5      554.00      541.97     12.30 o
  -2   6   5     9793.59     9701.85    132.28 o
   0   6   5     4080.95     4336.01    120.16 o
   2   6   5     2531.27     2517.35     46.16 o
   4   6   5      472.28      473.87     28.34 o
   6   6   5      535.13      589.64     12.46 o
   8   6   5      675.47      653.51     39.57 o
  -9   7   5        1.32        2.98     10.50 o
  -7   7   5      988.53     1078.50     26.21 o
  -5   7   5      700.01      668.39     11.48 o
  -3   7   5      524.72      462.20     18.18 o
  -1   7   5     3108.83     3093.16    122.55 o
   1   7   5       17.21        0.10      4.81 o
   3   7   5     3087.35     3250.02     97.69 o
   5   7   5        4.34        0.58      5.34 o
   7   7   5      505.67      446.26     12.79 o
  -8   8   5       41.29       30.35      5.63 o
  -6   8   5     4517.20     5259.75     62.33 o
  -4   8   5     1081.04     1044.23     36.39 o
  -2   8   5     1752.57     1436.94     32.16 o
   0   8   5     1687.74     1785.19     30.63 o
   2   8   5      634.49      545.74     10.27 o
   4   8   5     1103.82     1243.33     18.73 o
   6   8   5      135.03      103.45     11.76 o
   8   8   5      722.52      710.59     24.65 o
  -9   9   5      909.75     1055.35    133.16 o
  -7   9   5        8.35        2.91      3.71 o
  -5   9   5     6277.15     7159.25     87.86 o
  -3   9   5      635.30      674.64     18.18 o
  -1   9   5      211.44      203.67      6.05 o
   1   9   5    12400.43    12804.80    169.82 o
   3   9   5        9.86       10.03      5.34 o
   5   9   5     4372.96     5012.83    182.57 o
   7   9   5      264.62      239.60     14.43 o
  -8  10   5      199.77      187.83     25.12 o
  -6  10   5     1082.34     1153.92     19.27 o
  -4  10   5       10.96       12.82      5.34 o
  -2  10   5    12260.71    13366.51    512.95 o
   0  10   5      103.43       78.03      7.15 o
   2  10   5     4599.06     4916.48     70.20 o
   4  10   5     2021.90     2201.72     31.38 o
   6  10   5      103.70      109.42      8.02 o
   8  10   5      328.79      293.85     16.95 o
  -9  11   5       57.53       30.60     11.96 o
  -7  11   5       11.31       10.19      4.81 o
  -5  11   5      210.34      220.69     15.50 o
  -3  11   5      176.37      189.66      5.91 o
  -1  11   5      256.46      211.61      5.34 o
   1  11   5      254.64      220.26      6.31 o
   3  11   5      147.64       97.16      6.95 o
   5  11   5     1593.88     1752.22     28.20 o
   7  11   5        0.21        5.98      5.88 o
  -8  12   5        7.44       12.21      7.15 o
  -6  12   5       26.54       21.73      3.82 o
  -4  12   5       88.45      113.23      5.63 o
  -2  12   5     4985.95     4808.95    106.49 o
   0  12   5       69.01       75.99      8.02 o
   2  12   5     1912.68     2098.20     36.01 o
   4  12   5      531.18      555.22     25.13 o
   6  12   5       10.87       11.15      5.13 o
  -7  13   5       32.42       20.73      5.88 o
  -5  13   5      582.66      589.23     48.12 o
  -3  13   5     2574.48     2539.22    187.06 o
  -1  13   5     2774.91     2898.84    279.91 o
   1  13   5     1078.17     1119.82     42.27 o
   3  13   5      345.37      352.76     10.79 o
   5  13   5     2343.06     2726.18     66.95 o
   7  13   5        4.40       10.06      6.39 o
  -8  14   5      160.52      118.44     14.96 o
  -6  14   5      731.50      679.20     71.65 o
  -4  14   5       48.19       38.08      9.62 o
  -2  14   5     5077.16     5141.85    176.85 o
   0  14   5      275.30      193.75     25.66 o
   2  14   5      933.75     1012.89     56.70 o
   4  14   5      600.43      588.04     15.93 o
   6  14   5      181.99      160.66     16.03 o
  -7  15   5      355.22      321.38     50.78 o
  -5  15   5      317.79      305.32     23.52 o
  -3  15   5      120.54       96.26      6.13 o
  -1  15   5       54.97       43.38      4.81 o
   1  15   5      432.56      380.85     28.87 o
   3  15   5      813.46      852.88     19.79 o
   5  15   5       54.99       48.25      6.13 o
  -6  16   5      373.91      387.86     25.12 o
  -4  16   5      682.71      678.39     16.43 o
  -2  16   5       15.75       13.68      3.74 o
   0  16   5     1764.70     1774.76    121.53 o
   2  16   5      212.47      172.67     20.84 o
   4  16   5       24.92       16.79      5.88 o
   6  16   5      568.49      502.76     20.25 o
  -5  17   5      241.67      219.90      9.74 o
  -3  17   5      489.65      499.71     22.99 o
  -1  17   5     1321.00     1542.03    100.60 o
   1  17   5      741.95      743.79     30.48 o
   3  17   5      533.78      500.20     27.80 o
   5  17   5       55.60       39.13     10.15 o
  -6  18   5      372.75      312.84     15.38 o
  -4  18   5        5.29        5.01      4.87 o
  -2  18   5      239.05      228.62     10.16 o
   0  18   5      465.67      494.30     15.82 o
   2  18   5      420.09      377.90     15.50 o
   4  18   5       11.87       11.28      6.68 o
  -5  19   5       38.99       26.28      7.91 o
  -3  19   5      232.09      200.29      8.70 o
  -1  19   5      117.28       90.14      8.09 o
   1  19   5      122.38      119.36      7.91 o
   3  19   5      158.40      122.00     11.26 o
  -4  20   5      388.07      383.59     84.99 o
  -2  20   5        3.78        1.07      6.97 o
   0  20   5     1193.78     1403.18     48.49 o
   2  20   5       55.74       37.42      7.48 o
   4  20   5       43.83       28.86     16.03 o
  -3  21   5      155.28      154.15     38.48 o
  -1  21   5      421.66      479.56     38.49 o
   1  21   5       11.57       -4.27     16.03 o
   3  21   5      855.68      871.63     38.50 o
  -2  22   5        6.71       14.96     12.82 o
   0  22   5       17.30       53.44     18.17 o
 -10   0   6     1421.17     1679.94     74.90 o
  -8   0   6      246.60      229.83     13.90 o
  -6   0   6     2502.98     2766.06     58.97 o
  -4   0   6     6136.78     6755.55    103.65 o
  -2   0   6     6185.74     6296.22     87.75 o
   0   0   6     8819.62     7326.84     97.09 o
   2   0   6     4562.71     3988.29     60.36 o
   4   0   6     8858.48     8755.98    153.65 o
   6   0   6      805.05      972.32     31.02 o
   8   0   6      465.75      456.53     24.59 o
  -9   1   6       98.66       81.74     10.58 o
  -7   1   6      418.83      426.63     12.10 o
  -5   1   6      512.20      450.98     14.97 o
  -3   1   6    11531.78    11251.28    186.24 o
  -1   1   6      131.08      153.95      9.09 o
   1   1   6     1577.73     1346.34     22.52 o
   3   1   6     1472.62     1195.79     23.57 o
   5   1   6      260.64      222.07      9.43 o
   7   1   6     1472.12     1587.10     34.43 o
   9   1   6       26.20       -1.28     12.45 o
 -10   2   6       64.86       63.66     12.29 o
  -8   2   6     1037.44     1147.65     29.96 o
  -6   2   6        9.76       16.57      5.29 o
  -4   2   6      186.61      220.31      5.34 o
  -2   2   6     1562.57     1386.77     79.35 o
   0   2   6     3397.59     3154.95     36.79 o
   2   2   6      298.90      289.44      6.39 o
   4   2   6       19.06       11.10      7.48 o
   6   2   6       28.26        6.41      6.80 o
   8   2   6        7.01        7.61      6.39 o
  -9   3   6      127.75      132.66     13.54 o
  -7   3   6     1162.28     1253.41     23.83 o
  -5   3   6     1665.80     1658.05     35.35 o
  -3   3   6      326.08      322.67      7.49 o
  -1   3   6    18682.41    18370.30    241.08 o
   1   3   6      871.82      668.60     10.20 o
   3   3   6     3260.72     3122.39    112.79 o
   5   3   6     1756.99     1788.59     61.58 o
   7   3   6      364.87      320.98     16.57 o
   9   3   6      191.50      158.34     17.10 o
 -10   4   6      255.33      232.76     25.12 o
  -8   4   6      137.61      136.81     19.24 o
  -6   4   6     5864.19     6364.20    256.72 o
  -4   4   6       61.37       44.06     13.36 o
  -2   4   6     3928.64     3680.81    204.64 o
   0   4   6    14504.50    14158.40    163.89 o
   2   4   6     1114.59      972.13     15.09 o
   4   4   6     3105.39     3110.52    119.66 o
   6   4   6     1092.17     1356.74     80.78 o
   8   4   6      273.26      222.43     10.48 o
  -9   5   6      121.73      111.94     12.78 o
  -7   5   6     2302.09     2582.92    113.57 o
  -5   5   6      475.46      507.08      7.91 o
  -3   5   6      962.54      702.55     23.02 o
  -1   5   6        2.29        1.75      3.00 o
   1   5   6     1061.78     1024.09     16.92 o
   3   5   6     4198.23     4521.27     53.31 o
   5   5   6       13.91       11.02      4.87 o
   7   5   6     1189.60     1306.14     74.36 o
  -8   6   6      628.97      625.67     30.48 o
  -6   6   6       22.47       21.92      5.34 o
  -4   6   6       23.31       26.49      5.88 o
  -2   6   6      652.94      512.32     13.37 o
   2   6   6     3999.52     3952.79     54.62 o
   4   6   6     3046.43     3247.49     89.59 o
   6   6   6      883.88      930.48     18.72 o
   8   6   6      129.39      123.96     13.36 o
  -9   7   6      513.06      571.83     24.16 o
  -7   7   6      237.11      264.98     26.19 o
  -5   7   6     4055.52     4561.47     52.64 o
  -3   7   6     2292.91     2566.64     63.28 o
  -1   7   6    13540.14    13164.75    168.97 o
   1   7   6     4970.08     5444.22     78.86 o
   3   7   6     2210.63     2402.64     34.23 o
   5   7   6     3177.83     3591.14     49.78 o
   7   7   6      313.55      293.58     10.18 o
  -8   8   6     1003.91     1091.64     22.65 o
  -6   8   6      304.96      306.86      7.91 o
  -4   8   6     1503.22     1534.29     61.58 o
  -2   8   6     5620.41     6044.61    214.03 o
   0   8   6      331.12      329.34     10.19 o
   2   8   6     6055.97     6566.21     89.56 o
   4   8   6       22.14       36.86      9.08 o
   6   8   6      542.98      618.79     13.61 o
   8   8   6      413.80      309.37     15.48 o
  -9   9   6       13.95        1.46     11.22 o
  -7   9   6        5.56        8.15      6.95 o
  -5   9   6      486.46      594.28     12.10 o
  -3   9   6      584.89      563.21     11.05 o
  -1   9   6     1839.67     1954.05     62.16 o
   1   9   6      806.38      900.86     28.89 o
   3   9   6        3.46        4.12      2.67 o
   5   9   6      159.54      129.30      6.68 o
   7   9   6       71.92       69.72     11.22 o
  -8  10   6      111.19      102.38      9.62 o
  -6  10   6      235.89      262.47      7.43 o
  -4  10   6      139.93      182.07      6.13 o
  -2  10   6     1277.97     1264.30     50.86 o
   0  10   6      210.83      234.22      9.48 o
   2  10   6     2674.81     2923.10     43.52 o
   4  10   6       18.03       15.61      3.34 o
   6  10   6      845.79      932.31     19.01 o
   8  10   6       33.49       36.85     14.56 o
  -9  11   6       35.48       48.09     12.45 o
  -7  11   6       25.79       16.07      6.41 o
  -5  11   6     6997.84     8087.72    142.17 o
  -3  11   6      298.22      273.17      9.62 o
  -1  11   6     9078.20     9301.03    353.25 o
   1  11   6       34.18       40.13      4.81 o
   3  11   6      445.65      529.20     13.06 o
   5  11   6     1722.11     1931.09     50.32 o
   7  11   6       99.77       81.52      7.44 o
  -8  12   6      688.40      735.28     34.22 o
  -6  12   6      255.21      225.32     17.10 o
  -4  12   6     2591.25     2723.34    153.28 o
  -2  12   6     6575.03     6979.33    183.19 o
   0  12   6     2531.68     2503.39     39.99 o
   2  12   6     7643.56     8760.68    124.92 o
   4  12   6      437.85      326.74      9.87 o
   6  12   6      159.46      139.94      7.91 o
  -7  13   6      100.63       79.19      6.41 o
  -5  13   6      454.78      424.63     14.97 o
  -3  13   6      608.66      626.95     29.41 o
  -1  13   6      117.89      124.91      4.53 o
   1  13   6        8.96        3.70      4.53 o
   3  13   6       30.55       29.71      5.88 o
   5  13   6      403.31      383.46     11.81 o
   7  13   6       99.37       72.84     14.61 o
  -8  14   6      107.45       88.51      9.69 o
  -6  14   6      162.84      165.39      7.91 o
  -4  14   6      312.62      260.71     22.98 o
  -2  14   6      973.43      853.99     16.18 o
   0  14   6      104.80      104.22      7.48 o
   2  14   6      236.80      239.72     10.67 o
   4  14   6     1139.14      978.20     87.20 o
   6  14   6       56.09       36.87     16.03 o
  -7  15   6      233.23      175.71     18.17 o
  -5  15   6      780.69      766.88     50.80 o
  -3  15   6       17.86       20.70      4.53 o
  -1  15   6     1347.18     1387.10    140.75 o
   1  15   6      458.69      397.03     33.15 o
   3  15   6     1442.26     1512.52     33.16 o
   5  15   6      905.34      968.48     27.46 o
  -6  16   6      110.32       65.34     10.15 o
  -4  16   6       85.08       96.61      6.68 o
  -2  16   6      670.38      676.69     19.25 o
   0  16   6       33.50       29.79      5.63 o
   2  16   6     1468.87     1420.16     79.74 o
   4  16   6       49.69       42.30      6.13 o
   6  16   6      406.29      403.02     50.25 o
  -5  17   6      175.73      121.17     12.29 o
  -3  17   6      364.74      341.05     13.36 o
  -1  17   6      125.89      110.33      7.45 o
   1  17   6      131.16      113.05     12.29 o
   3  17   6       56.13       42.92      9.62 o
   5  17   6       68.13       46.29     14.96 o
  -6  18   6      344.60      344.12     18.59 o
  -4  18   6      156.94      133.63      9.09 o
  -2  18   6      155.04      142.79     15.50 o
   0  18   6     1591.31     1737.48     37.95 o
   2  18   6        1.93        3.07      5.91 o
   4  18   6      260.12      224.48     18.71 o
  -5  19   6       56.61       43.44     10.69 o
  -3  19   6      691.41      749.86     89.83 o
  -1  19   6      378.00      372.92     16.43 o
   1  19   6      799.22      863.31    125.13 o
   3  19   6      332.11      309.71     22.98 o
  -4  20   6       60.46       58.40     10.26 o
  -2  20   6      115.15       96.20     11.26 o
   0  20   6      213.97      212.29     14.43 o
   2  20   6       57.90       36.09      8.21 o
  -3  21   6       24.90       23.21      9.34 o
  -1  21   6        2.87        7.12     13.89 o
   1  21   6        4.09      -12.82     13.89 o
   0  22   6       64.32       33.13     17.10 o
  -9   1   7      817.25      863.24     49.20 o
  -7   1   7       75.12       47.97      6.39 o
  -5   1   7     1084.21     1086.81     23.55 o
  -3   1   7     1176.93      989.48     13.63 o
  -1   1   7      872.11      867.69     50.85 o
   1   1   7     1064.50      873.60     12.04 o
   3   1   7     2907.19     2907.71     35.45 o
   5   1   7     2550.65     2596.06     42.99 o
   7   1   7      240.62      255.71     12.45 o
 -10   2   7      470.74      514.98     53.99 o
  -8   2   7       21.46       24.38      6.41 o
  -6   2   7     3548.51     4165.49     61.57 o
  -4   2   7     2555.91     2805.05     41.85 o
  -2   2   7     8693.29     8294.13    104.30 o
   0   2   7     1167.99      917.31     18.21 o
   2   2   7     4042.04     4063.65     47.64 o
   4   2   7    10183.66    11233.71    239.34 o
   6   2   7       16.09        7.41      5.91 o
   8   2   7      965.46      914.94     27.95 o
  -9   3   7      636.75      705.77     26.43 o
  -7   3   7       29.51       18.89      7.48 o
  -5   3   7      587.83      497.12     10.70 o
  -3   3   7     6622.12     6554.15    165.36 o
  -1   3   7       46.73       19.80      4.81 o
   3   3   7       42.09       31.04      5.34 o
   5   3   7      296.51      263.79      8.67 o
   7   3   7      292.66      277.02     12.02 o
 -10   4   7        8.22        4.10     11.69 o
  -8   4   7      733.71      684.65     50.27 o
  -6   4   7     1296.80     1508.95     20.38 o
  -4   4   7     3167.49     3153.10     56.37 o
  -2   4   7      146.23       76.87      8.02 o
   0   4   7      156.20      180.66      5.34 o
   2   4   7        5.04        8.02      5.88 o
   4   4   7      786.63      858.99     15.63 o
   6   4   7      880.06      914.87     47.07 o
   8   4   7        2.51        5.13     14.43 o
  -9   5   7        7.00       13.89     11.34 o
  -7   5   7     1616.48     1933.71    131.14 o
  -5   5   7      747.93      825.72     13.61 o
  -3   5   7      409.54      406.68     16.04 o
  -1   5   7    43413.66    45827.60    722.10 o
   1   5   7        9.38       -4.27      5.88 o
   3   5   7     1187.31     1208.30     16.42 o
   5   5   7      962.74      990.93     28.89 o
   7   5   7      353.59      422.05     24.05 o
  -8   6   7      174.42      138.74      8.67 o
  -6   6   7     1327.71     1417.74     31.04 o
  -4   6   7      294.76      232.41      6.68 o
  -2   6   7     1764.12     1567.95     50.38 o
   0   6   7    20865.33    22881.47    306.16 o
   2   6   7      488.99      474.62     11.27 o
   4   6   7       15.01       14.75      5.34 o
   6   6   7     1469.04     1610.68    128.97 o
   8   6   7      363.04      255.51     36.35 o
  -9   7   7      242.79      292.24     18.51 o
  -7   7   7        4.99       15.84      6.13 o
  -5   7   7      163.01      179.68     17.64 o
  -3   7   7      403.74      393.11      8.67 o
  -1   7   7      798.72      962.38     18.41 o
   1   7   7     4914.70     5613.68     78.01 o
   3   7   7       79.62       85.52      4.35 o
   5   7   7      190.93      148.82     14.43 o
   7   7   7      439.31      484.24     51.32 o
  -8   8   7      362.65      360.36     22.45 o
  -6   8   7      705.99      708.04     12.79 o
  -4   8   7     3889.26     4188.93     53.80 o
  -2   8   7      272.91      214.43      6.05 o
   0   8   7     1001.72      983.37     20.05 o
   2   8   7     3704.15     3889.91     56.71 o
   4   8   7        8.25       10.61      3.21 o
   6   8   7      925.61     1079.46     54.02 o
   8   8   7      225.71      207.84     17.38 o
  -9   9   7        2.21        5.84     11.47 o
  -7   9   7     1287.58     1534.87     31.03 o
  -5   9   7     1406.35     1515.91     22.53 o
  -3   9   7      105.02       88.89      4.87 o
  -1   9   7     8694.03     9204.23    148.26 o
   1   9   7      605.85      563.58     15.51 o
   3   9   7     9283.66    10982.09    208.59 o
   5   9   7      437.28      416.91     10.94 o
   7   9   7       57.89       52.98     11.22 o
  -8  10   7      894.34      941.66     24.29 o
  -6  10   7       38.64       37.53      4.02 o
  -4  10   7     5520.19     6079.20     77.82 o
  -2  10   7       22.31       18.17      3.78 o
   0  10   7       12.33       16.42      6.91 o
   2  10   7     3922.13     4164.08     59.28 o
   4  10   7      420.53      431.87      9.43 o
   6  10   7      823.83      874.49     20.32 o
  -7  11   7       13.14       19.34      3.97 o
  -5  11   7      299.17      278.00     16.04 o
  -3  11   7       66.14       52.56      4.11 o
  -1  11   7       63.18       41.71      5.50 o
   1  11   7       24.10       31.33     15.50 o
   3  11   7     1602.25     1568.79     29.47 o
   5  11   7        1.70       -3.69      6.41 o
   7  11   7        0.11       -4.27      6.80 o
  -8  12   7      132.97      130.65     11.22 o
  -6  12   7       85.68       96.83      7.48 o
  -4  12   7     1144.61     1091.12     26.75 o
  -2  12   7      604.23      628.54     19.25 o
   0  12   7      346.85      376.71     12.26 o
   2  12   7       69.06       69.76      5.50 o
   4  12   7      503.53      443.89     12.26 o
   6  12   7      204.50      219.53      9.25 o
  -7  13   7      151.19      116.84      6.46 o
  -5  13   7     1719.98     1676.50     86.72 o
  -3  13   7       93.88       94.58      4.67 o
  -1  13   7     2437.80     2619.70     42.42 o
   1  13   7       98.19      109.08      9.09 o
   3  13   7     2391.08     2706.63     48.34 o
   5  13   7      213.48      173.89     11.22 o
  -6  14   7        7.19        5.01      4.53 o
  -4  14   7     1500.84     1780.92     85.63 o
  -2  14   7       37.44       31.85      5.88 o
   0  14   7     2739.80     2931.31     78.79 o
   2  14   7     1249.11     1336.70     27.29 o
   4  14   7        3.59       -2.80      4.53 o
   6  14   7      853.57      786.25     30.48 o
  -7  15   7       73.21       61.77     17.10 o
  -5  15   7        0.04        3.82      4.81 o
  -3  15   7       28.08       18.55      4.11 o
  -1  15   7     1074.89     1034.01     39.05 o
   1  15   7     1019.45      908.58     34.24 o
   3  15   7       61.23       52.66      7.42 o
   5  15   7       29.66       30.01      7.91 o
  -6  16   7      487.48      436.81     43.84 o
  -4  16   7       24.74       18.38      5.34 o
  -2  16   7      707.37      718.89     15.67 o
   0  16   7      829.43      774.70     56.16 o
   2  16   7      147.38      132.68     36.34 o
   4  16   7      565.26      594.56     19.75 o
  -5  17   7      266.48      288.98     30.47 o
  -3  17   7      685.09      733.12     17.20 o
  -1  17   7      799.69      689.18     85.56 o
   1  17   7     1071.21     1066.26     26.78 o
   3  17   7      243.91      235.19     10.67 o
   5  17   7        3.15       -2.00      9.08 o
  -6  18   7      101.01       94.81     21.38 o
  -4  18   7       91.58       50.73      6.59 o
  -2  18   7       27.32       21.08      5.63 o
   0  18   7      630.35      586.11     29.94 o
   2  18   7       90.89       57.81      8.70 o
   4  18   7        6.47       -0.15      7.69 o
  -5  19   7       54.18       45.22     12.29 o
  -3  19   7      159.98      130.66     15.50 o
  -1  19   7       40.18       33.79      7.42 o
   1  19   7      177.29      149.41     19.77 o
   3  19   7       23.95       12.66      7.44 o
  -4  20   7        5.60       14.23      7.91 o
  -2  20   7      200.65      185.57     19.24 o
   0  20   7      477.86      439.62     76.98 o
   2  20   7       12.55        1.52      8.55 o
  -3  21   7      222.62      183.83     14.12 o
  -1  21   7        2.11       -0.25      9.48 o
   1  21   7      580.99      514.30     36.35 o
 -10   0   8       13.40      -16.03     16.03 o
  -8   0   8      282.30      366.67     17.10 o
  -6   0   8      788.45      925.30     22.46 o
  -4   0   8     1152.88     1151.89     22.48 o
  -2   0   8    25301.63    23923.21    454.01 o
   0   0   8      320.02      327.21      8.55 o
   2   0   8     9545.52     9910.23    162.66 o
   4   0   8     5940.06     6386.56    132.43 o
   6   0   8      725.66      750.79     27.81 o
   8   0   8      562.44      567.76     29.94 o
  -9   1   8      540.98      508.26     22.64 o
  -7   1   8      566.67      666.43     15.49 o
  -5   1   8     4862.13     5362.77     75.83 o
  -3   1   8     1251.46     1282.55     53.01 o
  -1   1   8      120.27      112.74      7.48 o
   1   1   8     3057.02     2836.31     32.72 o
   3   1   8      240.88      239.52     12.83 o
   5   1   8     2034.26     2170.48     37.51 o
   7   1   8        1.53        2.31     13.36 o
 -10   2   8       90.82       52.32     11.70 o
  -8   2   8       54.63       64.36     13.36 o
  -6   2   8      228.89      276.31     18.71 o
  -4   2   8      143.03      108.60      5.34 o
  -2   2   8     1090.05      993.43     15.09 o
   0   2   8     2569.74     2437.41     29.49 o
   2   2   8      439.95      411.98      8.22 o
   4   2   8      199.73      177.33      8.09 o
   6   2   8        2.23        7.48      6.80 o
   8   2   8       61.08       49.42     12.02 o
  -9   3   8      289.83      261.50     16.13 o
  -7   3   8       24.94       24.42      5.91 o
  -5   3   8     4742.42     5262.87     91.40 o
  -3   3   8     1093.58     1043.98     59.42 o
  -1   3   8      132.94       88.51      4.87 o
   1   3   8     8453.41     8460.59     95.48 o
   3   3   8     1774.23     1781.45     23.92 o
   5   3   8      148.36      144.54      6.68 o
   7   3   8      470.53      493.31     17.75 o
  -8   4   8      841.25      871.90     52.41 o
  -6   4   8     3416.54     3907.55    167.38 o
  -4   4   8     1008.60     1032.51     16.17 o
  -2   4   8     1121.51      900.55     14.38 o
   0   4   8     2552.53     2677.82     31.87 o
   2   4   8     1180.45     1175.66     19.27 o
   4   4   8     1245.07     1411.61     23.12 o
   6   4   8     1305.52     1289.67     49.23 o
   8   4   8      864.69      852.48     69.52 o
  -9   5   8      727.15      809.22     41.17 o
  -7   5   8       15.16       15.87      5.34 o
  -5   5   8     1537.60     1629.34     32.12 o
  -3   5   8      108.41       96.82      4.87 o
  -1   5   8     1713.41     1731.09     24.72 o
   1   5   8     2256.29     2077.01     30.54 o
   3   5   8      192.87      203.61      9.62 o
   5   5   8     2611.24     2893.67     93.78 o
   7   5   8        2.38       11.65      7.91 o
  -8   6   8        5.68        3.78      7.48 o
  -6   6   8       11.62       10.24      9.62 o
  -4   6   8     2171.01     2495.48     61.09 o
  -2   6   8     1029.56     1038.78     26.76 o
   0   6   8     2504.74     2498.75     83.68 o
   2   6   8     1200.08     1249.86     19.64 o
   4   6   8      413.66      458.14     23.52 o
   6   6   8      438.69      389.64     51.32 o
   8   6   8        8.75        9.66      8.47 o
  -9   7   8       46.95       59.26     10.50 o
  -7   7   8     2158.50     2537.23    186.36 o
  -5   7   8       49.26       46.17      3.82 o
  -3   7   8     4093.19     4347.38     57.74 o
  -1   7   8     6239.07     6589.59     86.78 o
   1   7   8       93.96       98.38      4.78 o
   3   7   8     4431.21     4807.97     59.10 o
   5   7   8        7.19       -1.64      4.87 o
   7   7   8      877.67      982.34     25.43 o
  -8   8   8      138.82      104.58      8.47 o
  -6   8   8      343.25      350.45      8.61 o
  -4   8   8     1115.83     1230.49     21.91 o
  -2   8   8      718.80      670.26     27.28 o
   0   8   8     8327.84     9593.18    138.73 o
   2   8   8      147.39      161.10     10.15 o
   4   8   8      937.34      989.37     24.61 o
   6   8   8     1061.91     1101.36     34.23 o
  -9   9   8       99.38       85.56     11.76 o
  -7   9   8        3.33        2.38      3.07 o
  -5   9   8      151.62      168.61     11.22 o
  -3   9   8      331.43      379.46      9.43 o
  -1   9   8      989.73     1003.44     27.82 o
   1   9   8       79.45       69.96      7.15 o
   3   9   8       58.36       36.34      3.78 o
   5   9   8       63.42       93.23      6.68 o
   7   9   8       12.68       12.82      7.44 o
  -8  10   8        0.97        3.55     11.22 o
  -6  10   8      121.98      140.55      6.59 o
  -4  10   8     1991.80     2147.57     50.88 o
  -2  10   8      157.70      140.74      5.63 o
   0  10   8     2941.27     3206.82     53.38 o
   2  10   8        9.40       -0.53      5.29 o
   4  10   8      465.26      545.55     12.03 o
   6  10   8       95.19       68.58      6.95 o
  -7  11   8      736.86      772.25     15.68 o
  -5  11   8      287.20      293.64      8.70 o
  -3  11   8     3046.90     3273.52    173.76 o
  -1  11   8      615.12      644.22     35.83 o
   1  11   8      334.89      402.71     12.46 o
   3  11   8     4113.07     4844.69     72.37 o
   5  11   8        3.75        5.10      4.53 o
   7  11   8      609.94      613.43     46.51 o
  -8  12   8        1.40        8.76     17.63 o
  -6  12   8      154.99      174.05      7.65 o
  -4  12   8     2467.97     2709.83     63.76 o
  -2  12   8        8.52       12.23      3.34 o
   0  12   8     4440.47     5154.44     87.49 o
   2  12   8       98.19       83.97      9.08 o
   4  12   8      825.07      872.26     30.48 o
   6  12   8      223.82      187.35     10.50 o
  -7  13   8      302.10      256.88      8.89 o
  -5  13   8      403.96      430.74     12.83 o
  -3  13   8      267.60      270.23      8.21 o
  -1  13   8      370.20      389.05     13.90 o
   1  13   8      614.20      545.75     17.11 o
   3  13   8      521.68      504.55     30.47 o
   5  13   8       42.47       29.12      4.67 o
  -6  14   8       95.88       75.21      8.55 o
  -4  14   8       73.14       68.08      8.55 o
  -2  14   8      418.15      467.84     33.14 o
   0  14   8      464.82      456.89     36.89 o
   2  14   8      762.34      701.26     17.47 o
   4  14   8      450.05      505.10     20.85 o
   6  14   8        3.43       -9.07      9.07 o
  -7  15   8      408.89      357.29     23.52 o
  -5  15   8      123.67      126.16     17.10 o
  -3  15   8      435.11      468.33     10.79 o
  -1  15   8      978.56     1025.51     26.68 o
   1  15   8      541.52      519.92     17.66 o
   3  15   8      723.58      689.58     28.88 o
   5  15   8      242.71      153.46     29.40 o
  -6  16   8      378.94      363.85     14.30 o
  -4  16   8      489.97      480.29     12.46 o
  -2  16   8      144.68      105.37      7.15 o
   0  16   8     1309.16     1219.81     64.74 o
   2  16   8        1.92       10.45      8.55 o
   4  16   8       98.13       78.74      9.08 o
  -5  17   8      107.73       96.19      8.89 o
  -3  17   8        3.91        8.71      5.34 o
  -1  17   8       38.93       28.22      6.39 o
   1  17   8       90.99       58.00      7.91 o
   3  17   8      275.19      291.21     15.53 o
  -4  18   8       14.35       12.67      8.02 o
  -2  18   8      920.76      915.92     32.62 o
   0  18   8       66.97       69.10     12.29 o
   2  18   8       26.92       15.07     11.76 o
   4  18   8       31.63       25.75     12.02 o
  -3  19   8      195.05      158.89     41.69 o
  -1  19   8     1270.45     1322.92     40.66 o
   1  19   8      152.63      147.25     23.51 o
   3  19   8        2.42       -2.07     18.70 o
  -2  20   8      596.83      637.79     39.56 o
   0  20   8       66.44       42.53     14.30 o
   2  20   8       47.80       43.43      9.48 o
  -1  21   8       50.06       17.38     25.12 o
  -9   1   9       48.78       30.82     16.57 o
  -7   1   9        3.59       12.82      6.41 o
  -5   1   9     4980.51     5700.90     74.74 o
  -3   1   9      247.63      281.40     25.66 o
  -1   1   9     1772.24     1606.54     34.30 o
   1   1   9     4292.49     4196.70     46.77 o
   3   1   9      723.23      697.47     19.79 o
   5   1   9      253.59      248.03     22.98 o
   7   1   9       75.76       68.97      9.42 o
  -8   2   9     1954.96     2402.11    104.93 o
  -6   2   9      614.87      648.60     12.32 o
  -4   2   9     2824.95     2837.91     36.32 o
  -2   2   9     1597.25     1350.71     19.22 o
   0   2   9     1675.06     1726.86     22.88 o
   2   2   9     5493.38     5759.47    110.38 o
   4   2   9       71.42       51.62      8.02 o
   6   2   9     1194.96     1267.60     28.77 o
   8   2   9      194.27      194.43     24.58 o
  -9   3   9       69.01       49.75     10.58 o
  -7   3   9      235.40      216.97     14.97 o
  -5   3   9     2289.79     2726.61     78.77 o
  -3   3   9     2862.56     2936.27     36.61 o
  -1   3   9     6629.41     6603.88    122.03 o
   1   3   9      130.51      109.88      5.88 o
   3   3   9      996.84     1136.87     17.97 o
   5   3   9     3317.57     3724.30    138.89 o
   7   3   9       94.02       77.92     10.18 o
  -8   4   9      325.92      292.86     38.49 o
  -6   4   9     1241.96     1384.49     22.35 o
  -4   4   9        1.64        0.36      4.35 o
  -2   4   9       18.26       12.82      3.56 o
   0   4   9     2006.22     2158.39     26.90 o
   2   4   9     1516.02     1672.04     23.33 o
   4   4   9      932.04     1008.66     18.98 o
   6   4   9       15.69       -1.15      9.08 o
  -9   5   9      628.99      676.24     41.70 o
  -7   5   9      422.26      462.15     11.65 o
  -5   5   9       54.28       37.54     13.36 o
  -3   5   9     4229.13     4223.67    170.39 o
  -1   5   9     1194.49     1044.06     15.56 o
   1   5   9     2030.79     2010.97     27.47 o
   3   5   9      432.59      469.28     15.50 o
   5   5   9      411.05      454.46     42.23 o
   7   5   9      766.65      731.69     61.49 o
  -8   6   9      329.33      323.07     13.75 o
  -6   6   9       25.09       22.21      3.82 o
  -4   6   9     1628.71     1767.69     83.53 o
  -2   6   9     4591.69     4901.43     67.23 o
   0   6   9     4818.22     5385.87    195.84 o
   2   6   9     1361.85     1543.98     23.14 o
   4   6   9      736.82      752.61     16.18 o
   6   6   9     1090.89     1166.11    101.10 o
  -9   7   9       24.47        0.36     10.18 o
  -7   7   9      141.54      137.15     13.90 o
  -5   7   9     1554.51     1836.75     29.47 o
  -3   7   9      105.98       95.47      9.09 o
  -1   7   9     2501.49     2388.36     33.25 o
   1   7   9        2.42        2.43      3.00 o
   3   7   9        5.39       12.91      4.35 o
   5   7   9      133.75      118.89     11.76 o
   7   7   9        0.40        8.40      9.62 o
  -8   8   9      160.05       95.56      8.60 o
  -6   8   9     1345.34     1516.52     88.29 o
  -4   8   9      241.19      218.05     13.36 o
  -2   8   9       51.46       67.68     11.22 o
   0   8   9     7201.22     7742.13    268.64 o
   2   8   9      199.19      230.12      9.43 o
   4   8   9     1080.79     1288.17     39.05 o
   6   8   9        0.39        6.48      5.91 o
  -9   9   9      207.77      207.66     23.13 o
  -7   9   9     1031.51     1225.10     57.23 o
  -5   9   9       71.81       52.23      4.87 o
  -3   9   9     2845.30     2995.21     79.90 o
  -1   9   9       81.60       78.02      6.00 o
   1   9   9     3513.28     4135.22     62.01 o
   3   9   9     1010.81     1060.48     17.77 o
   5   9   9      322.34      313.57      9.74 o
   7   9   9      574.55      488.45     76.45 o
  -8  10   9       64.19       58.99     19.24 o
  -6  10   9     1847.27     2122.51     31.78 o
  -4  10   9      450.61      427.81     16.57 o
  -2  10   9      360.98      358.67     18.18 o
   0  10   9     1141.17     1256.65     26.49 o
   2  10   9        6.22        6.95      4.53 o
   4  10   9     3770.46     4012.17     54.89 o
   6  10   9       12.15        6.41      5.13 o
  -7  11   9       16.24       11.25      8.02 o
  -5  11   9      142.94       99.87      5.63 o
  -3  11   9       14.04       10.90      4.27 o
  -1  11   9       66.64       90.60      8.02 o
   1  11   9      223.70      199.84     13.90 o
   3  11   9      222.00      225.32      9.62 o
   5  11   9        9.96        6.32      4.35 o
  -8  12   9       26.09       17.98     14.43 o
  -6  12   9      359.74      353.88     18.17 o
  -4  12   9      721.32      711.63     29.95 o
  -2  12   9      130.07      103.78      6.31 o
   0  12   9      123.48      101.27      8.02 o
   2  12   9       63.13       43.42      9.62 o
   4  12   9      152.56      159.86     14.43 o
   6  12   9       11.75       -2.51      7.44 o
  -7  13   9       21.23       28.92      8.55 o
  -5  13   9      790.28      852.05     31.55 o
  -3  13   9     2487.45     2869.85     44.01 o
  -1  13   9       31.16       28.36     14.43 o
   1  13   9     2944.17     3469.32    112.57 o
   3  13   9      583.10      559.91     15.40 o
   5  13   9       30.72       45.60      8.21 o
  -6  14   9      164.23      144.47     11.22 o
  -4  14   9      411.13      395.78     10.26 o
  -2  14   9      467.29      440.27     42.23 o
   0  14   9     1009.54     1047.70     23.06 o
   2  14   9       58.05       62.74      5.50 o
   4  14   9     1048.74     1064.95     30.49 o
  -7  15   9       64.82       47.02     12.29 o
  -5  15   9      276.90      245.23     22.45 o
  -3  15   9      242.58      251.45      7.70 o
  -1  15   9      230.65      227.52     11.22 o
   1  15   9       33.91       45.73      4.78 o
   3  15   9       57.12       69.07      6.97 o
   5  15   9       30.48       37.49      9.07 o
  -6  16   9       19.77       13.68      7.11 o
  -4  16   9      259.23      269.41      8.47 o
  -2  16   9      693.26      704.50     54.54 o
   0  16   9       55.54       49.60     10.69 o
   2  16   9      669.74      615.96     23.53 o
   4  16   9       88.83       88.05     12.09 o
  -5  17   9      169.18      173.67     13.43 o
  -3  17   9       56.99       50.91      5.88 o
  -1  17   9     1207.50     1191.68     31.76 o
   1  17   9      146.92      125.44     15.50 o
   3  17   9      123.19       91.92     11.76 o
  -4  18   9       36.66       28.51     14.43 o
  -2  18   9      279.09      270.46     22.98 o
   0  18   9      140.60       98.96     13.36 o
   2  18   9        2.44        7.53     11.22 o
  -3  19   9       91.69       77.86     32.06 o
  -1  19   9       88.28       80.16      9.82 o
   1  19   9       12.75        7.48     13.89 o
  -2  20   9      224.30      185.85     16.25 o
   0  20   9        2.70        1.00     12.45 o
  -8   0  10      677.62      654.47     23.53 o
  -6   0  10       20.35       29.92      6.41 o
  -4   0  10    11914.32    12752.51    193.17 o
  -2   0  10      429.47      394.60     11.76 o
   0   0  10     5744.45     5580.04     96.99 o
   2   0  10     3633.01     3720.63     70.87 o
   4   0  10       32.52       49.16     14.96 o
   6   0  10     1508.09     1664.23     51.37 o
  -9   1  10      154.31      105.47     12.32 o
  -7   1  10     1085.37     1311.26     65.80 o
  -5   1  10      947.74     1161.50     17.40 o
  -3   1  10        4.99       -3.21      3.56 o
  -1   1  10     5482.11     5697.52     65.13 o
   1   1  10      255.79      244.90      6.80 o
   3   1  10     1942.67     2229.73     35.07 o
   5   1  10      121.08       92.82      8.98 o
   7   1  10      182.10      175.71     12.45 o
  -8   2  10        1.58       -0.60      5.91 o
  -6   2  10      100.19      106.77      5.63 o
  -4   2  10      404.46      380.90      9.62 o
  -2   2  10     1245.29     1303.49     20.44 o
   0   2  10      116.57       80.37      4.87 o
   2   2  10       62.86       40.77      9.08 o
   4   2  10      898.71      862.21     23.53 o
   6   2  10      110.26       74.00      9.07 o
  -9   3  10      310.13      310.21     26.72 o
  -7   3  10      553.34      571.74     47.05 o
  -5   3  10      191.85      152.00      6.95 o
  -3   3  10      778.35      762.17     20.33 o
  -1   3  10     1464.87     1295.40     18.13 o
   1   3  10      574.47      566.36     11.34 o
   3   3  10     1593.89     1745.73     25.44 o
   5   3  10      882.85      940.50     70.06 o
   7   3  10      138.95      107.99     10.58 o
  -8   4  10     1519.06     1714.49     36.39 o
  -6   4  10      282.36      290.78      8.09 o
  -4   4  10     5665.40     6223.41    180.28 o
  -2   4  10      979.83     1059.74     17.01 o
   0   4  10     1197.41     1100.27     15.84 o
   2   4  10     2664.71     2795.96     36.78 o
   4   4  10      876.50      899.39     26.21 o
   6   4  10      978.47     1042.52     51.35 o
  -9   5  10      107.35       66.99     17.30 o
  -7   5  10      871.34     1011.85     24.07 o
  -5   5  10       15.66       17.49      4.53 o
  -3   5  10      312.55      288.88      8.47 o
  -1   5  10     5891.05     6220.05     73.47 o
   1   5  10      740.37      750.30     18.19 o
   3   5  10     1838.68     2176.68     31.65 o
   5   5  10       17.63       11.29      5.91 o
   7   5  10        1.96       -5.88     15.50 o
  -8   6  10       12.05       14.50      7.69 o
  -6   6  10      358.60      447.45     10.52 o
  -4   6  10      145.92      130.77      6.39 o
  -2   6  10     3021.94     3198.55     44.76 o
   0   6  10       46.05       33.23      3.56 o
   2   6  10        0.74        1.07      6.41 o
   4   6  10      869.52      940.13     20.30 o
   6   6  10       60.02       36.82      6.31 o
  -9   7  10      345.86      359.09     25.25 o
  -7   7  10       27.40       28.13      3.71 o
  -5   7  10      642.63      628.46     14.39 o
  -3   7  10     3128.93     3390.15    116.40 o
  -1   7  10     2837.50     2709.68     38.22 o
   1   7  10     1846.29     2027.70     27.99 o
   3   7  10      404.41      347.81     15.50 o
   5   7  10     1812.60     2005.73     84.04 o
   7   7  10       87.05       57.78     10.01 o
  -8   8  10      178.64      171.64      9.65 o
  -6   8  10      342.45      393.07     15.50 o
  -4   8  10      763.05      878.65     17.97 o
  -2   8  10     2192.81     2523.08     68.58 o
   0   8  10     1675.32     1816.10     27.72 o
   2   8  10      481.24      508.66     22.46 o
   4   8  10     1346.88     1474.17     39.60 o
   6   8  10      221.96      209.69     31.00 o
  -7   9  10        0.51       -8.74     18.17 o
  -5   9  10      192.28      126.40      6.68 o
  -3   9  10        0.76        1.60      4.81 o
  -1   9  10      180.70      212.47      7.88 o
   1   9  10      271.75      273.64     13.90 o
   3   9  10      442.48      486.34     17.11 o
   5   9  10        0.55        1.07      7.48 o
  -8  10  10       51.36       26.89     17.63 o
  -6  10  10      240.19      217.74      8.25 o
  -4  10  10       19.03        9.13      3.71 o
  -2  10  10      976.36      946.16     20.05 o
   0  10  10        8.41        7.05      5.34 o
   2  10  10      378.87      404.80     16.57 o
   4  10  10      247.26      204.13      7.48 o
   6  10  10       37.58       37.14     11.76 o
  -7  11  10       25.41       28.07      4.18 o
  -5  11  10     1294.20     1365.47     86.68 o
  -3  11  10      460.59      520.40     12.83 o
  -1  11  10      281.94      257.64      9.80 o
   1  11  10     6336.95     7718.33    120.52 o
   3  11  10      282.15      247.65      8.70 o
   5  11  10      453.26      460.72     27.80 o
  -6  12  10     1701.04     1814.78     73.32 o
  -4  12  10        4.06        1.07      5.34 o
  -2  12  10      574.00      593.78     21.39 o
   0  12  10      979.42     1098.38     27.31 o
   2  12  10      473.58      506.42     16.57 o
   4  12  10      526.24      567.50     47.05 o
  -7  13  10       38.44       22.35     20.31 o
  -5  13  10      133.13      132.65     10.15 o
  -3  13  10      234.00      210.67      7.56 o
  -1  13  10       16.41        9.56      5.63 o
   1  13  10      588.13      597.75     51.86 o
   3  13  10      270.53      211.32      9.62 o
   5  13  10       11.99       26.20     17.10 o
  -6  14  10       34.39       21.61      5.82 o
  -4  14  10      235.56      242.89      7.91 o
  -2  14  10       62.55       48.09      7.48 o
   0  14  10      330.71      310.51     13.06 o
   2  14  10      440.47      413.97     12.26 o
   4  14  10      113.13      138.88     10.67 o
  -5  15  10      427.94      454.10     13.21 o
  -3  15  10      644.64      702.40     17.00 o
  -1  15  10      327.94      325.48     19.78 o
   1  15  10      899.48      834.47     28.35 o
   3  15  10      228.24      226.84     11.76 o
  -6  16  10      152.38      136.09     25.65 o
  -4  16  10        8.41        5.57      4.81 o
  -2  16  10      347.34      296.01     54.52 o
   0  16  10       75.56       63.54     13.89 o
   2  16  10      120.52      103.68      8.55 o
   4  16  10      293.77      302.26     18.90 o
  -5  17  10       27.98       19.50      9.12 o
  -3  17  10        5.86        4.47     15.50 o
  -1  17  10      112.03       94.02     28.32 o
   1  17  10       77.22       78.42     24.58 o
   3  17  10       32.43       33.49     14.04 o
  -4  18  10      687.59      694.26     27.92 o
  -2  18  10       29.98       24.63      8.67 o
   0  18  10      402.64      371.94     74.30 o
   2  18  10      102.85       63.43     10.18 o
  -3  19  10      156.16      114.03     18.17 o
  -1  19  10      753.57      691.17     48.66 o
   1  19  10        5.85       -2.39      7.91 o
  -9   1  11       14.85        4.06     11.26 o
  -7   1  11      652.51      784.62     15.49 o
  -5   1  11      273.63      306.29     13.36 o
  -3   1  11     3885.75     4119.15     59.35 o
  -1   1  11       72.14       70.52      8.55 o
   1   1  11     2500.65     2602.19     91.67 o
   3   1  11     1550.01     1748.70     29.08 o
   5   1  11      332.54      310.92     13.97 o
   7   1  11      493.20      450.76     18.85 o
  -8   2  11       49.00       30.46      8.31 o
  -6   2  11      671.51      720.15     13.85 o
  -4   2  11     3475.00     3767.09    109.47 o
  -2   2  11      352.93      360.74     19.25 o
   0   2  11     8251.21     8673.24     99.64 o
   2   2  11      537.43      550.57     11.70 o
   4   2  11     1107.75     1197.72     57.78 o
   6   2  11      367.75      299.80     14.73 o
  -9   3  11        1.16        5.40     14.96 o
  -7   3  11     2015.14     2518.86     46.05 o
  -5   3  11      680.66      689.57     58.82 o
  -3   3  11     1592.45     1635.63     26.12 o
  -1   3  11       97.76      105.72      3.91 o
   1   3  11      240.16      231.39      8.55 o
   3   3  11     2954.88     3485.32     48.45 o
   5   3  11        5.30        4.81      6.80 o
   7   3  11      406.13      384.46     96.22 o
  -8   4  11       52.54       61.99     10.26 o
  -6   4  11        4.77        8.98      4.27 o
  -4   4  11       50.93       46.47      6.95 o
  -2   4  11     2706.92     2914.64     39.68 o
   0   4  11      347.75      358.20      8.21 o
   2   4  11      582.34      568.87     11.70 o
   4   4  11       12.96        3.69      7.44 o
   6   4  11        0.25       -6.41      7.56 o
  -9   5  11      203.06      154.26     20.88 o
  -7   5  11       27.88       20.28      3.71 o
  -5   5  11      650.67      627.49     21.39 o
  -3   5  11     1307.16     1336.52     21.56 o
  -1   5  11      776.10      817.61     17.65 o
   1   5  11      547.35      649.68     12.86 o
   3   5  11      231.09      240.08      8.21 o
   5   5  11     1769.19     1894.36     46.57 o
  -8   6  11      295.18      332.08     16.17 o
  -6   6  11       50.34       54.22      6.41 o
  -4   6  11     2842.58     3205.46    163.51 o
  -2   6  11     2500.31     2732.98     37.38 o
   0   6  11      639.01      691.68     12.59 o
   2   6  11       73.67       55.17      5.29 o
   4   6  11     1234.33     1468.20     44.41 o
   6   6  11      480.17      428.73     26.19 o
  -7   7  11      401.21      401.10     10.69 o
  -5   7  11      322.49      348.68     10.50 o
  -3   7  11     2501.58     2644.65     44.22 o
  -1   7  11      881.61      890.15     14.99 o
   1   7  11      244.23      210.56      6.92 o
   3   7  11      146.48      154.11     14.43 o
   5   7  11       30.02       12.64      6.39 o
  -8   8  11      526.74      544.33     27.53 o
  -6   8  11        6.04        7.81      4.87 o
  -4   8  11       75.04       50.39      5.88 o
  -2   8  11      904.31      974.03     20.71 o
   0   8  11     1465.24     1584.16     24.43 o
   2   8  11     2175.90     2586.89     47.13 o
   4   8  11       13.78       12.26     12.29 o
   6   8  11        2.02       10.54     11.26 o
  -7   9  11       12.72       14.96      4.35 o
  -5   9  11     1700.97     1949.19     59.42 o
  -3   9  11      112.85      112.43      8.21 o
  -1   9  11      477.26      456.34     21.92 o
   1   9  11     2798.80     3205.37    122.75 o
   3   9  11      109.83      110.06      5.50 o
   5   9  11      998.78     1019.24     25.14 o
  -8  10  11      201.00      132.18     17.65 o
  -6  10  11      403.32      409.14     11.27 o
  -4  10  11       95.93       85.75      6.39 o
  -2  10  11      323.92      379.65     27.80 o
   0  10  11      989.75      970.83     37.45 o
   2  10  11     2756.88     3052.39     55.84 o
   4  10  11       47.81       62.30      5.34 o
   6  10  11       73.57       59.54     10.94 o
  -7  11  11        1.86       -1.34      5.91 o
  -5  11  11       44.24       33.80      5.91 o
  -3  11  11        1.65       -3.58      6.39 o
  -1  11  11        8.29       18.29      7.48 o
   1  11  11      324.08      312.17     11.81 o
   3  11  11        1.00       -0.53      4.35 o
   5  11  11       29.80       18.90      7.91 o
  -6  12  11       74.09       59.02     10.69 o
  -4  12  11       43.55       31.03      3.78 o
  -2  12  11      341.89      350.04     11.27 o
   0  12  11      505.07      531.02     19.25 o
   2  12  11      263.04      264.21     24.59 o
   4  12  11       17.21       10.42     12.82 o
  -7  13  11      109.59       78.33     17.64 o
  -5  13  11      442.77      492.71     26.73 o
  -3  13  11      464.28      491.76     37.96 o
  -1  13  11     1199.59     1305.93     47.62 o
   1  13  11      769.61      848.16     19.66 o
   3  13  11       44.98       57.85     24.58 o
   5  13  11      299.28      276.56     30.47 o
  -6  14  11      171.58      119.73     31.53 o
  -4  14  11       90.58       70.34      6.05 o
  -2  14  11      722.98      721.23     19.19 o
   0  14  11        4.08        4.63      4.99 o
   2  14  11      380.99      346.99     20.85 o
   4  14  11       13.43       10.61      7.13 o
  -5  15  11       83.11       38.72      8.89 o
  -3  15  11      297.46      275.34     10.50 o
  -1  15  11      121.71      105.22      8.50 o
   1  15  11        0.18       -1.16      4.35 o
   3  15  11      137.61      166.33     36.87 o
  -4  16  11      500.34      497.64     23.48 o
  -2  16  11        6.29       -0.33      3.91 o
   0  16  11      665.96      710.89     33.15 o
   2  16  11        8.05        2.94      8.11 o
  -3  17  11      353.49      318.23     19.38 o
  -1  17  11      486.89      495.17     58.80 o
   1  17  11       13.59       17.78     10.15 o
  -2  18  11      192.83      203.37     24.58 o
   0  18  11       25.52        6.77     12.43 o
  -1  19  11        3.37       -3.92     21.37 o
  -8   0  12       22.42        2.14     11.76 o
  -6   0  12     6012.01     6938.00    109.68 o
  -4   0  12       13.44       18.17      9.62 o
  -2   0  12      386.96      391.33     11.76 o
   0   0  12     5322.11     6048.78    109.72 o
   2   0  12      154.18      134.68      9.62 o
   4   0  12      920.78      892.13     28.88 o
   6   0  12      312.24      222.35     19.24 o
  -9   1  12      195.20      159.68     31.53 o
  -7   1  12      401.44      430.31     20.31 o
  -5   1  12       70.23       67.64      4.78 o
  -3   1  12     4733.95     5109.89     74.31 o
  -1   1  12      254.52      247.39      9.09 o
   1   1  12     2626.67     2659.91     41.66 o
   3   1  12      157.25      135.47      6.80 o
   5   1  12       11.83        8.70      7.69 o
  -8   2  12       74.65       82.51     17.63 o
  -6   2  12      315.00      291.55     14.43 o
  -4   2  12       40.59       37.64      4.67 o
  -2   2  12      345.16      350.08      9.74 o
   0   2  12       43.58       49.11      4.87 o
   2   2  12        3.67        3.05      5.13 o
   4   2  12      277.26      203.61     24.59 o
   6   2  12      346.97      310.49     24.05 o
  -9   3  12       86.27       84.08     30.04 o
  -7   3  12      572.82      624.86     45.98 o
  -5   3  12       54.19       58.38      4.87 o
  -3   3  12      934.67      996.90     18.87 o
  -1   3  12      245.53      286.70     14.97 o
   1   3  12     1716.83     1896.14     29.45 o
   3   3  12      548.26      568.36     18.18 o
   5   3  12      319.78      302.27     12.78 o
  -8   4  12        2.13       -2.66     10.69 o
  -6   4  12      916.04     1011.01     61.51 o
  -4   4  12       27.43       23.08      5.34 o
  -2   4  12     1653.63     1675.74     26.05 o
   0   4  12     3265.83     3606.64     45.13 o
   2   4  12      488.82      531.83     11.70 o
   4   4  12     1829.59     2094.45    140.25 o
   6   4  12       36.58       19.24      9.42 o
  -7   5  12      103.31      118.21      7.44 o
  -5   5  12        3.81       15.84      4.11 o
  -3   5  12     1999.20     2271.02     33.65 o
  -1   5  12      217.71      199.07     13.90 o
   1   5  12     1517.66     1710.56     24.98 o
   3   5  12       31.73       16.72      5.34 o
   5   5  12      133.95      117.95     12.83 o
  -8   6  12      223.22      214.18     16.94 o
  -6   6  12      293.23      307.05      9.83 o
  -4   6  12      488.91      520.59     13.97 o
  -2   6  12      194.80      171.90      7.45 o
   0   6  12        0.59       -5.70      8.55 o
   2   6  12     1394.02     1508.40     24.84 o
   4   6  12      327.14      290.73     12.05 o
   6   6  12      264.36      254.25     55.59 o
  -7   7  12      136.36       96.11     13.89 o
  -5   7  12      638.25      747.89     16.70 o
  -3   7  12      777.81      787.15     16.25 o
  -1   7  12     1848.98     2193.63     34.45 o
   1   7  12       50.87       73.90      5.63 o
   3   7  12      640.23      717.77     17.65 o
   5   7  12      847.37      857.96    109.63 o
  -8   8  12      295.44      311.45     32.07 o
  -6   8  12       73.93       61.76     10.69 o
  -4   8  12     1155.33     1229.62     54.57 o
  -2   8  12     1348.73     1343.11     24.84 o
   0   8  12       20.32       21.77      4.81 o
   2   8  12      944.35     1004.90     18.11 o
   4   8  12      264.45      267.67     11.55 o
  -7   9  12        2.44        5.18      5.34 o
  -5   9  12       35.22       35.53     14.43 o
  -3   9  12      282.31      334.95     12.09 o
  -1   9  12       63.48       44.20      3.74 o
   1   9  12      219.63      226.55      7.12 o
   3   9  12       79.33       71.86     12.29 o
   5   9  12       56.66       73.86     10.01 o
  -6  10  12        3.00        2.22      4.87 o
  -4  10  12      158.30      129.90      8.21 o
  -2  10  12       84.30       93.95     23.51 o
   0  10  12      147.00      157.05      9.56 o
   2  10  12      526.55      540.09     14.31 o
   4  10  12       25.41       10.12      8.17 o
  -7  11  12      285.60      238.51      9.74 o
  -5  11  12      472.76      452.34     19.78 o
  -3  11  12       37.09       19.83     11.76 o
  -1  11  12     1607.28     1853.16    118.82 o
   1  11  12      315.99      294.44     12.05 o
   3  11  12      420.02      375.87     33.68 o
   5  11  12      180.39      142.20     18.17 o
  -6  12  12        8.96       11.59      4.87 o
  -4  12  12      598.77      539.56     38.50 o
  -2  12  12      322.53      365.35     16.57 o
   0  12  12       89.21       95.83     12.29 o
   2  12  12      925.70      977.11     68.99 o
   4  12  12       20.64       17.81      8.28 o
  -5  13  12      204.16      144.72      8.21 o
  -3  13  12       89.60       52.47      8.21 o
  -1  13  12      268.51      269.42      9.93 o
   1  13  12       23.04       35.19      7.91 o
   3  13  12        0.34        7.69      6.11 o
  -6  14  12      468.24      356.36     15.82 o
  -4  14  12       42.04       27.33      6.68 o
  -2  14  12       16.66       22.80      5.74 o
   0  14  12      404.01      381.99     47.58 o
   2  14  12       15.51       10.75      6.31 o
  -5  15  12      161.92      130.30     19.77 o
  -3  15  12      226.29      181.37     11.27 o
  -1  15  12      269.70      238.91     24.59 o
   1  15  12      306.87      287.56     25.12 o
   3  15  12      295.29      231.08     68.95 o
  -4  16  12      129.47      118.94     14.40 o
  -2  16  12      248.93      244.94     31.53 o
   0  16  12       14.44        9.62      8.14 o
   2  16  12      556.84      554.99     45.70 o
  -3  17  12      277.97      240.56     16.99 o
  -1  17  12       89.77       70.05     26.19 o
   1  17  12       14.32        9.91     15.50 o
  -2  18  12      517.98      488.13     42.77 o
  -7   1  13      290.42      272.05     13.90 o
  -5   1  13      103.21       88.79      9.08 o
  -3   1  13      145.55      135.55     12.83 o
  -1   1  13      424.31      415.25     11.27 o
   1   1  13     1246.81     1382.12     24.38 o
   3   1  13       18.73       20.15      5.13 o
   5   1  13      697.19      789.69     80.20 o
  -8   2  13      142.74      172.64     52.37 o
  -6   2  13     1009.75     1130.88     21.97 o
  -4   2  13      231.43      228.05      9.09 o
  -2   2  13     5411.79     6153.56     87.64 o
   0   2  13      242.99      271.53      8.09 o
   2   2  13     1200.22     1395.97     26.35 o
   4   2  13      895.17      785.86     18.52 o
   6   2  13       28.04       40.08     11.34 o
  -7   3  13       86.59       71.53      5.63 o
  -5   3  13      578.87      575.87     15.51 o
  -3   3  13      497.29      509.52     12.79 o
  -1   3  13       22.64        6.75      5.91 o
   1   3  13     2551.79     2806.48     40.84 o
   3   3  13      244.38      281.18      9.83 o
   5   3  13      380.05      409.19     19.18 o
  -8   4  13        4.70       -6.17      9.48 o
  -6   4  13      126.15      117.41      6.95 o
  -4   4  13     1049.27     1137.80     23.00 o
  -2   4  13      226.65      280.86      9.43 o
   0   4  13      377.64      353.18     11.23 o
   2   4  13       57.21       41.28      5.63 o
   4   4  13       69.95       46.94     32.60 o
   6   4  13      258.64      217.25     28.33 o
  -7   5  13      164.49      165.67      7.70 o
  -5   5  13      520.40      613.22     28.34 o
  -3   5  13     1264.22     1491.34     24.94 o
  -1   5  13     1075.80     1284.01     21.94 o
   1   5  13       71.08       88.67      5.63 o
   3   5  13      705.61      743.68     15.67 o
   5   5  13      269.74      293.50     20.48 o
  -8   6  13       90.97       86.57     13.60 o
  -6   6  13      348.99      309.92     10.94 o
  -4   6  13     1213.64     1262.69     23.46 o
  -2   6  13     2060.41     2205.48     34.41 o
   0   6  13      171.25      177.12      6.13 o
   2   6  13      643.14      738.48     31.55 o
   4   6  13      606.45      604.91     32.61 o
  -7   7  13       70.11       42.86      5.29 o
  -5   7  13      633.14      704.92     33.15 o
  -3   7  13      326.21      359.48     10.94 o
  -1   7  13      261.72      236.13      9.69 o
   1   7  13      813.01      916.48     26.74 o
   3   7  13        0.44       -5.13      5.13 o
   5   7  13      185.41      195.50     19.65 o
  -6   8  13       83.88       70.01      6.05 o
  -4   8  13      537.48      584.04     15.82 o
  -2   8  13       16.12        4.92      5.88 o
   0   8  13        5.68       12.11      3.82 o
   2   8  13       49.06       52.31      4.53 o
   4   8  13       76.83       49.34      9.62 o
  -7   9  13      783.92      779.06     70.58 o
  -5   9  13       15.39       15.47      6.39 o
  -3   9  13      168.01      165.79     10.18 o
  -1   9  13     1436.46     1603.19     69.03 o
   1   9  13       38.86       42.05      4.78 o
   3   9  13     1501.20     1665.68     28.37 o
   5   9  13       35.47       34.92     10.50 o
  -6  10  13       53.68       28.42      8.55 o
  -4  10  13      121.04      117.67     16.03 o
  -2  10  13       26.85       27.61      6.39 o
   0  10  13     2013.45     2203.22     39.29 o
   2  10  13      734.55      697.56     37.97 o
   4  10  13       11.53       12.36     10.02 o
  -7  11  13      134.65       64.15     14.96 o
  -5  11  13        7.16       -7.44      7.44 o
  -3  11  13        3.02        5.88      6.05 o
  -1  11  13       76.06       83.18      5.10 o
   1  11  13       15.41       16.57      6.05 o
   3  11  13      170.81      144.74     15.50 o
  -6  12  13       49.45       27.79      5.34 o
  -4  12  13       41.17       50.36      7.44 o
  -2  12  13      160.03      137.43      9.74 o
   0  12  13      508.50      498.78     21.92 o
   2  12  13      107.04       93.66     30.46 o
   4  12  13       19.66       22.10     11.85 o
  -5  13  13      115.41       82.56      8.67 o
  -3  13  13      249.60      181.69     12.05 o
  -1  13  13      446.84      449.45     47.58 o
   1  13  13      217.16      179.09     14.23 o
   3  13  13      343.67      339.88     91.40 o
  -4  14  13      526.49      514.40     18.86 o
  -2  14  13        2.19        9.32      4.99 o
   0  14  13      448.49      499.40     42.77 o
   2  14  13       58.11       48.28      7.65 o
  -3  15  13        0.54       14.43      9.82 o
  -1  15  13       91.36       59.13     13.36 o
   1  15  13       76.79       64.68     15.50 o
  -2  16  13      395.20      332.07     24.35 o
   0  16  13        1.57       -6.49     35.80 o
  -1  17  13        7.42       13.33     15.06 o
  -8   0  14      573.23      857.53     71.64 o
  -6   0  14      313.55      385.92     20.31 o
  -4   0  14       64.84       68.40     11.76 o
  -2   0  14     3259.49     3783.81     92.24 o
   0   0  14       54.06       51.30      7.48 o
   2   0  14     1344.99     1526.05     44.95 o
   4   0  14        3.44       14.96      5.34 o
  -7   1  14        1.80       -6.41      6.80 o
  -5   1  14     1132.59     1183.80     29.12 o
  -3   1  14       32.90       38.24      7.15 o
  -1   1  14     1905.39     1986.24     34.48 o
   1   1  14      227.62      269.60      9.48 o
   3   1  14       72.72       58.54     11.76 o
   5   1  14      595.11      678.01     31.54 o
  -8   2  14        8.16        2.27     18.85 o
  -6   2  14       44.19       36.71      3.91 o
  -4   2  14       41.61       32.97      3.09 o
  -2   2  14      278.14      297.58     10.26 o
   0   2  14      160.23      150.18      6.92 o
   2   2  14        0.08       -0.21      5.63 o
   4   2  14       15.60       13.49      3.56 o
  -7   3  14       70.20       84.34     10.15 o
  -5   3  14      519.93      586.88     13.60 o
  -3   3  14      324.19      366.78     11.04 o
  -1   3  14      435.18      451.81     12.32 o
   1   3  14      608.14      623.18     25.13 o
   3   3  14      608.51      666.51     17.66 o
   5   3  14       40.15       39.73     25.12 o
  -8   4  14      231.55      225.41     78.03 o
  -6   4  14       91.74       76.57      6.31 o
  -4   4  14      420.25      465.82     12.59 o
  -2   4  14     1612.65     1858.63     31.79 o
   0   4  14       20.55       15.25      5.34 o
   2   4  14     2421.48     2892.97     47.74 o
   4   4  14      260.72      218.07     13.39 o
  -7   5  14       30.08        2.51      6.85 o
  -5   5  14      700.84      823.42     26.74 o
  -3   5  14      118.22      119.57     11.76 o
  -1   5  14      128.79      124.83      7.91 o
   1   5  14      291.88      322.34      8.98 o
   3   5  14       67.25       72.21      6.39 o
   5   5  14      403.36      402.86     47.57 o
  -6   6  14       97.50       68.18      6.68 o
  -4   6  14      167.46      147.74      8.55 o
  -2   6  14        6.84        5.80      5.13 o
   0   6  14      444.04      460.53     11.04 o
   2   6  14      174.81      170.78      7.45 o
   4   6  14      377.41      379.27     30.47 o
  -7   7  14      257.33      282.30     16.24 o
  -5   7  14      170.39      139.38      8.21 o
  -3   7  14      769.42      878.79     18.52 o
  -1   7  14        5.93        3.03      4.35 o
   1   7  14      321.36      332.31      9.74 o
   3   7  14     1405.71     1593.30     35.46 o
  -6   8  14      332.90      270.14     21.38 o
  -4   8  14      475.37      463.92     14.31 o
  -2   8  14      140.97      123.67     13.90 o
   0   8  14      532.27      637.28     13.36 o
   2   8  14      233.32      265.16      9.48 o
   4   8  14      285.97      265.02     20.31 o
  -7   9  14      106.99       85.61     14.01 o
  -5   9  14        2.99        6.04      6.41 o
  -3   9  14      121.06      102.12      8.67 o
  -1   9  14      723.81      709.99     17.66 o
   1   9  14       13.01       11.45      4.67 o
   3   9  14        3.87        0.41      7.48 o
  -6  10  14       55.39       33.51      8.09 o
  -4  10  14       31.22       23.82      9.08 o
  -2  10  14       80.86       59.85      7.56 o
   0  10  14      379.28      409.52     17.11 o
   2  10  14        0.53        9.08     10.15 o
   4  10  14      141.90      113.14     12.52 o
  -5  11  14       35.39       20.31      6.91 o
  -3  11  14     1028.04     1096.26     57.23 o
  -1  11  14     1001.11      975.00     24.17 o
   1  11  14      144.43      119.07      9.42 o
   3  11  14      130.02      113.62     10.02 o
  -6  12  14      215.27       91.93     21.38 o
  -4  12  14      172.93      155.79     11.55 o
  -2  12  14        6.52       19.84     11.76 o
   0  12  14     1501.38     1750.41    115.04 o
   2  12  14       25.65       32.54     12.82 o
  -5  13  14      208.16      152.15     27.26 o
  -3  13  14       60.12       35.27      9.82 o
  -1  13  14        0.35        1.56      8.97 o
   1  13  14        8.12        6.95      9.82 o
  -4  14  14       14.05       18.17     16.03 o
  -2  14  14      109.93       69.92     14.43 o
   0  14  14       52.40       16.92     18.70 o
  -3  15  14       79.65       78.71     32.06 o
  -1  15  14      181.94      133.36     17.33 o
  -7   1  15      412.25      372.13     25.89 o
  -5   1  15       13.45        0.46      9.62 o
  -3   1  15       21.31       17.38      7.15 o
  -1   1  15     1578.18     1790.23     33.44 o
   1   1  15        5.03        8.15      5.50 o
   3   1  15      344.57      438.41     17.00 o
  -6   2  15       55.38       77.06      8.67 o
  -4   2  15      749.46      820.72     22.65 o
  -2   2  15      137.57      133.73     12.83 o
   0   2  15      944.08      991.14     20.86 o
   2   2  15      806.01      854.15     20.70 o
   4   2  15       22.85        7.69     17.75 o
  -7   3  15       11.89        0.37     27.25 o
  -5   3  15      443.13      456.30     16.57 o
  -3   3  15        0.92       -0.94      5.50 o
  -1   3  15     1476.94     1687.93     33.17 o
   1   3  15        0.85        0.46      5.13 o
   3   3  15      245.49      271.19     20.84 o
  -6   4  15      549.61      567.59     58.27 o
  -4   4  15       23.63       28.83      5.50 o
  -2   4  15        5.19        6.41      5.34 o
   0   4  15      142.24      142.27     14.96 o
   2   4  15      140.68      112.51      8.47 o
   4   4  15      150.21      137.50     12.52 o
  -7   5  15       61.96       68.49     17.39 o
  -5   5  15      308.54      314.13     18.71 o
  -3   5  15     1098.58     1188.02     24.83 o
  -1   5  15       52.77       49.56      6.39 o
   1   5  15      431.05      405.88     11.55 o
   3   5  15      313.89      326.38     13.97 o
  -6   6  15      295.55      306.11     14.61 o
  -4   6  15      452.28      469.01     13.61 o
  -2   6  15      262.17      280.56     10.02 o
   0   6  15      207.33      217.21      9.09 o
   2   6  15      507.11      554.23     15.06 o
   4   6  15      367.44      411.61     24.11 o
  -7   7  15       37.20       12.39     21.91 o
  -5   7  15      141.47      108.35      8.98 o
  -3   7  15        8.97        6.16      6.39 o
  -1   7  15      176.50      199.78      9.25 o
   1   7  15       67.60       49.52      6.13 o
   3   7  15      294.31      263.82     20.85 o
  -6   8  15      359.57      370.47     17.19 o
  -4   8  15      171.44      141.54      9.74 o
  -2   8  15       32.38       40.61      6.13 o
   0   8  15      669.16      662.45     33.69 o
   2   8  15        0.32        5.63     12.29 o
  -5   9  15       20.14       10.88      8.21 o
  -3   9  15      541.80      576.66     18.15 o
  -1   9  15       18.17       16.83      5.91 o
   1   9  15     1134.36     1317.23     31.98 o
   3   9  15       75.22       43.22      9.42 o
  -6  10  15      439.77      450.58     20.37 o
  -4  10  15        7.53        2.49      6.68 o
  -2  10  15      280.76      255.86     29.93 o
   0  10  15      426.69      435.72     42.76 o
   2  10  15        9.43       23.51      7.56 o
  -5  11  15       10.09       22.58      9.08 o
  -3  11  15       15.22        7.18      7.91 o
  -1  11  15        0.26        5.34      9.07 o
   1  11  15       97.12       96.97      9.07 o
  -4  12  15      111.50       77.71     11.76 o
  -2  12  15      143.98       86.79     11.34 o
   0  12  15       23.87       29.66     11.47 o
   2  12  15        1.22       10.32      7.99 o
  -3  13  15      336.17      322.60     19.26 o
  -1  13  15      200.99      146.97     13.60 o
   1  13  15       81.02       78.98     17.65 o
  -2  14  15      507.44      562.30     30.44 o
   0  14  15       42.03       11.60     14.89 o
  -6   0  16       90.50       78.02     12.83 o
  -4   0  16     1170.86     1382.30     44.94 o
  -2   0  16      193.34      153.92     14.96 o
   0   0  16     1047.28     1096.53     31.02 o
   2   0  16       98.24       74.82     11.76 o
   4   0  16      160.79      119.71     24.58 o
  -7   1  16      187.21      188.93     43.29 o
  -5   1  16        3.89        6.79      7.44 o
  -3   1  16      437.14      451.63     18.18 o
  -1   1  16      585.97      663.27     20.37 o
   1   1  16       83.04       65.68      7.15 o
   3   1  16      386.06      429.51     24.05 o
  -6   2  16        8.55        3.97      7.91 o
  -4   2  16      212.36      176.65     31.00 o
  -2   2  16      141.75      144.80      9.09 o
   0   2  16       13.03       16.03      8.02 o
   2   2  16      122.22      104.87      8.47 o
  -7   3  16      171.65      153.28     20.36 o
  -5   3  16       45.53       49.98     10.15 o
  -3   3  16       59.76       51.58     11.76 o
  -1   3  16      773.09      825.31     20.30 o
   1   3  16      122.22      127.45     10.15 o
   3   3  16      138.45      131.98     18.70 o
  -6   4  16      283.96      280.43     29.93 o
  -4   4  16      388.07      386.67     13.90 o
  -2   4  16       58.24       80.17      7.70 o
   0   4  16      589.61      592.23     13.60 o
   2   4  16       97.05      112.09      7.91 o
  -5   5  16        8.66        7.48     11.22 o
  -3   5  16       52.60       53.19      7.42 o
  -1   5  16       53.41       53.31      6.68 o
   1   5  16       19.91       25.41     15.50 o
   3   5  16      617.90      554.39     71.64 o
  -6   6  16      138.31      119.46     13.60 o
  -4   6  16        4.38        2.07      4.86 o
  -2   6  16      435.39      435.60     14.13 o
   0   6  16      195.18      142.38      5.95 o
   2   6  16       34.36       48.48      6.95 o
  -5   7  16      705.58      704.33     23.59 o
  -3   7  16      138.41       98.41     18.70 o
  -1   7  16        3.32        7.69      5.34 o
   1   7  16      952.12     1005.33     24.17 o
   3   7  16       32.39       15.31     12.78 o
  -6   8  16      327.91      343.14     29.93 o
  -4   8  16        9.16       24.09      8.97 o
  -2   8  16      336.96      345.90     40.62 o
   0   8  16      195.24      184.79     10.84 o
   2   8  16      297.72      313.75     13.61 o
  -5   9  16       28.90       17.63      9.87 o
  -3   9  16       14.14        6.95      8.31 o
  -1   9  16       21.04       14.96      6.68 o
   1   9  16       39.42       37.34      9.24 o
  -4  10  16        1.48       27.27     10.30 o
  -2  10  16      359.34      330.75     27.26 o
   0  10  16        0.82       29.61     13.89 o
  -3  11  16      183.86      124.40     19.77 o
  -1  11  16      226.29      194.94     26.19 o
   1  11  16      244.86      228.97     27.79 o
  -2  12  16      782.82      760.39     29.05 o
   0  12  16        6.98        7.80     12.78 o
  -5   1  17       42.36       37.90      8.67 o
  -3   1  17      429.36      458.86     23.52 o
  -1   1  17      154.96      146.46     12.09 o
   1   1  17      121.03      117.79      7.45 o
   3   1  17      100.15      110.51     16.69 o
  -6   2  17      135.76       98.66     12.45 o
  -4   2  17      264.30      254.80     13.97 o
  -2   2  17      216.79      218.99     13.21 o
   0   2  17      475.44      457.37     14.73 o
   2   2  17        2.08        1.63     13.36 o
  -5   3  17       12.94        5.50      8.02 o
  -3   3  17      480.68      515.77     20.85 o
  -1   3  17       31.84       20.95     10.15 o
   1   3  17      143.92      146.32      8.47 o
  -6   4  17        2.13       16.61     16.61 o
  -4   4  17       30.68       50.51     18.17 o
  -2   4  17      127.33      101.52     11.04 o
   0   4  17      215.80      213.58     12.05 o
   2   4  17      167.22      147.84      8.89 o
  -5   5  17      846.72      846.29     54.54 o
  -3   5  17        2.90       13.89     11.76 o
  -1   5  17       36.22       52.42      8.55 o
   1   5  17      413.15      412.48     15.82 o
  -4   6  17       80.36       63.68      8.97 o
  -2   6  17       39.35       43.67      8.97 o
   0   6  17      523.34      543.01     31.54 o
   2   6  17      268.93      287.26     51.31 o
  -5   7  17        1.07        1.89     11.37 o
  -3   7  17       73.19       69.20     10.26 o
  -1   7  17       39.02       43.52     12.82 o
   1   7  17       46.00       38.49      6.91 o
  -4   8  17        0.76        7.12     22.44 o
  -2   8  17      147.37      129.51     11.04 o
   0   8  17        0.22       -2.47      9.74 o
  -3   9  17        1.29        4.14     16.03 o
  -1   9  17      460.36      423.00     53.99 o
  -2  10  17      416.94      332.68     76.97 o
   0  10  17        5.59       -5.20     13.84 o
  -4   0  18       68.94       76.95     14.96 o
  -2   0  18      594.40      699.30     38.49 o
   0   0  18       68.30       63.06     13.89 o
  -5   1  18       37.88       27.79      9.07 o
  -3   1  18      412.18      411.49     26.73 o
  -1   1  18        3.12        9.85      8.67 o
   1   1  18      103.45      119.95     13.36 o
  -4   2  18       18.85       16.03      9.62 o
  -2   2  18        3.01       -5.88      9.07 o
   0   2  18       19.13        2.96      9.06 o
  -5   3  18       43.28       20.79     11.14 o
  -3   3  18       12.35       13.89     12.09 o
  -1   3  18      156.57      138.10     19.77 o
   1   3  18      209.15      243.18     18.17 o
  -4   4  18       34.76       35.12     11.76 o
  -2   4  18       36.26       65.33     11.22 o
   0   4  18      505.56      493.64     21.54 o
  -3   5  18      162.69      141.76     14.30 o
  -1   5  18        1.68       -5.09      9.42 o
   1   5  18      446.44      440.49     20.75 o
  -4   6  18      159.43      117.89     13.60 o
  -2   6  18       53.75       46.26     10.50 o
   0   6  18       57.71       53.30     10.18 o
  -3   7  18       12.00       25.29     11.26 o
  -1   7  18      617.48      612.65     23.74 o
  -2   8  18       41.12       22.83     34.73 o
  -3   1  19      139.15      108.58     17.10 o
  -1   1  19      120.73      116.90     13.21 o
  -2   2  19      485.71      530.61     25.70 o
 
